# Supplementary material for: ALKBH1L Is an m6A Demethylase and Mediates PVY Infection in Nicotiana benthamiana Through m6A Modification
Source: Plants (Basel). 2025 Dec 13;14(24):3796. doi: 10.3390/plants14243796 (PMC12736721; doi:10.3390/plants14243796)
Supplement: Supplementary file 1 [file plants-14-03796-s001.zip]

Archive with 7 entries (7 files):
- figure S1.tif
- figure S2.tif
- figure S3.tif
- Supplementary Data IP-MS screening results.xlsx
- Table S1.pdf
- Table S2.pdf
- Table S3.pdf
