# Supplementary material for: ALKBH1L Is an m6A Demethylase and Mediates PVY Infection in Nicotiana benthamiana Through m6A Modification
Source: Plants (Basel). 2025 Dec 13;14(24):3796. doi: 10.3390/plants14243796 (PMC12736721; doi:10.3390/plants14243796)
Supplement: Supplementary file 1 [file plants-14-03796-s001.zip › Supplementary Data IP-MS screening results.xlsx]

## Sheet: IP
ID	Accession	Gene Name	Description	CC	MF	BP	KEGG
CP	CP
P1	P1
VPG	VPG
HC-Pro	HC-Pro
CI	CI
NIB	NIB
Niben101Scf08300g00008.1	Niben101Scf08300g00008.1		Fasciclin-like arabinogalactan protein 9	GO:0005886,plasma membrane		GO:0009834,plant-type secondary cell wall biogenesis
Niben101Scf01164g00011.1	Niben101Scf01164g00011.1		NAD(P)H-quinone oxidoreductase subunit 2, chloroplastic	GO:0009507,chloroplast;GO:0005886,plasma membrane;GO:0009579,thylakoid	GO:0008137,NADH dehydrogenase (ubiquinone) activity;GO:0048038,quinone binding	GO:0042773,ATP synthesis coupled electron transport	nta:800509,path:nta00190,Oxidative phosphorylation;nta:800511,path:nta00190,Oxidative phosphorylation
Niben101Scf05158g01021.1	Niben101Scf05158g01021.1		Peptidyl-prolyl cis-trans isomerase B		GO:0003755,peptidyl-prolyl cis-trans isomerase activity
Niben101Scf05057g02005.1	Niben101Scf05057g02005.1		ATP synthase 27 kDa subunit, mitochondrial			GO:0009555,pollen development
Niben101Scf05890g02009.1	Niben101Scf05890g02009.1		Serine carboxypeptidase-like 48	GO:0005576,extracellular region;GO:0005773,vacuole	GO:0004185,serine-type carboxypeptidase activity	GO:0006508,proteolysis
Niben101Scf11689g02005.1	Niben101Scf11689g02005.1		Aquaporin-like superfamily protein LENGTH=285	GO:0005886,plasma membrane	GO:0015250,water channel activity	GO:0009414,response to water deprivation
Niben101Scf00894g01011.1	Niben101Scf00894g01011.1		T-complex protein 1 subunit zeta	GO:0005832,chaperonin-containing T-complex	GO:0005524,ATP binding;GO:0016887,ATP hydrolysis activity;GO:0140662,ATP-dependent protein folding chaperone;GO:0051082,unfolded protein binding	GO:0006457,protein folding
Niben101Scf02907g06031.1	Niben101Scf02907g06031.1		Alcohol dehydrogenase		GO:0045551,cinnamyl-alcohol dehydrogenase activity;GO:0008270,zinc ion binding	GO:0009809,lignin biosynthetic process
Niben101Scf02756g00004.1	Niben101Scf02756g00004.1		Peptidyl-prolyl cis-trans isomerase D	GO:0005737,cytoplasm	GO:0003755,peptidyl-prolyl cis-trans isomerase activity	GO:0061077,chaperone-mediated protein folding
Niben101Scf12318g00018.1	Niben101Scf12318g00018.1		Glutamate dehydrogenase	GO:0005739,mitochondrion	GO:0004352,glutamate dehydrogenase (NAD+) activity;GO:0000166,nucleotide binding	GO:0006538,glutamate catabolic process
Niben101Scf01664g02022.1	Niben101Scf01664g02022.1		3-dehydroquinate synthase, putative LENGTH=442	GO:0005737,cytoplasm	GO:0003856,3-dehydroquinate synthase activity	GO:0009073,aromatic amino acid family biosynthetic process	nta:107768348,path:nta00400,Phenylalanine, tyrosine and tryptophan biosynthesis
Niben101Scf00167g03013.1	Niben101Scf00167g03013.1		50S ribosomal protein L27	GO:1990904,ribonucleoprotein complex;GO:0005840,ribosome	GO:0003735,structural constituent of ribosome	GO:0006412,translation	nta:107774123,path:nta03010,Ribosome;nta:107789945,path:nta03010,Ribosome
Niben101Scf02455g00014.1	Niben101Scf02455g00014.1		Glycerol kinase	GO:0005739,mitochondrion	GO:0005524,ATP binding;GO:0004370,glycerol kinase activity	GO:0019563,glycerol catabolic process;GO:0006071,glycerol metabolic process;GO:0046167,glycerol-3-phosphate biosynthetic process;GO:0016310,phosphorylation;GO:0006641,triglyceride metabolic process	nta:107785720,path:nta00561,Glycerolipid metabolism;nta:107785720,path:nta04626,Plant-pathogen interaction
Niben101Scf15425g00001.1	Niben101Scf15425g00001.1		Clathrin light chain 1	GO:0030132,clathrin coat of coated pit;GO:0030130,clathrin coat of trans-Golgi network vesicle;GO:0030125,clathrin vesicle coat;GO:0005886,plasma membrane	GO:0032050,clathrin heavy chain binding;GO:0005198,structural molecule activity	GO:0072583,clathrin-dependent endocytosis;GO:0006886,intracellular protein transport
Niben101Scf02910g01040.1	Niben101Scf02910g01040.1		Remorin
Niben101Scf02665g09004.1	Niben101Scf02665g09004.1		Phosphoglucomutase-1	GO:0005829,cytosol;GO:0016020,membrane	GO:0000287,magnesium ion binding;GO:0004614,phosphoglucomutase activity	GO:0005975,carbohydrate metabolic process;GO:0006006,glucose metabolic process	nta:107781369,path:nta00010,Glycolysis / Gluconeogenesis;nta:107781369,path:nta00030,Pentose phosphate pathway;nta:107781369,path:nta00052,Galactose metabolism;nta:107781369,path:nta00500,Starch and sucrose metabolism;nta:107781369,path:nta00520,Amino sugar and nucleotide sugar metabolism;nta:107781369,path:nta00230,Purine metabolism
Niben101Scf01991g05015.1	Niben101Scf01991g05015.1		Ribulose bisphosphate carboxylase small chain 8B, chloroplastic	GO:0009507,chloroplast;GO:0009506,plasmodesma	GO:0016984,ribulose-bisphosphate carboxylase activity	GO:0009853,photorespiration;GO:0019253,reductive pentose-phosphate cycle	nta:107785040,path:nta00630,Glyoxylate and dicarboxylate metabolism;nta:107785040,path:nta00710,Carbon fixation in photosynthetic organisms
Niben101Scf02517g18011.1	Niben101Scf02517g18011.1		Dihydrolipoyllysine-residue acetyltransferase component of pyruvate dehydrogenase complex	GO:0045254,pyruvate dehydrogenase complex	GO:0004742,dihydrolipoyllysine-residue acetyltransferase activity	GO:0006086,acetyl-CoA biosynthetic process from pyruvate	nta:107764742,path:nta00010,Glycolysis / Gluconeogenesis;nta:107764742,path:nta00020,Citrate cycle (TCA cycle);nta:107764742,path:nta00620,Pyruvate metabolism
Niben101Scf07826g03006.1	Niben101Scf07826g03006.1		3-oxoacyl-[acyl-carrier-protein] synthase 2	GO:0005739,mitochondrion	GO:0004315,3-oxoacyl-[acyl-carrier-protein] synthase activity	GO:0006633,fatty acid biosynthetic process	nta:107803192,path:nta00061,Fatty acid biosynthesis;nta:107803192,path:nta00780,Biotin metabolism
Niben101Scf09321g02028.1	Niben101Scf09321g02028.1		RNA-binding protein mde7		GO:0003729,mRNA binding
Niben101Scf00988g00002.1	Niben101Scf00988g00002.1		Aquaporin-like superfamily protein LENGTH=285	GO:0005886,plasma membrane	GO:0015250,water channel activity
Niben101Scf02581g00008.1	Niben101Scf02581g00008.1		transferases, transferring glycosyl groups LENGTH=206
Niben101Scf00258g02006.1	Niben101Scf00258g02006.1		NADH-ubiquinone oxidoreductase 75 kDa subunit, mitochondrial	GO:0016020,membrane;GO:0005739,mitochondrion	GO:0051539,4 iron, 4 sulfur cluster binding;GO:0046872,metal ion binding;GO:0008137,NADH dehydrogenase (ubiquinone) activity	GO:0042773,ATP synthesis coupled electron transport	nta:107808648,path:nta00190,Oxidative phosphorylation
Niben101Scf08576g01014.1	Niben101Scf08576g01014.1		TCP family transcription factor LENGTH=356	GO:0005634,nucleus	GO:0003700,DNA-binding transcription factor activity;GO:0043565,sequence-specific DNA binding
Niben101Scf00133g01004.1	Niben101Scf00133g01004.1		iron-binding protein [Pyrus pyrifolia]	GO:0009507,chloroplast;GO:0005737,cytoplasm	GO:0008199,ferric iron binding;GO:0008198,ferrous iron binding;GO:0004322,ferroxidase activity	GO:0006880,intracellular sequestering of iron ion;GO:0006826,iron ion transport
Niben101Scf01899g07007.1	Niben101Scf01899g07007.1		isopropylmalate dehydrogenase 2 LENGTH=405		GO:0003862,3-isopropylmalate dehydrogenase activity;GO:0000287,magnesium ion binding;GO:0051287,NAD binding	GO:0009098,leucine biosynthetic process	nta:107760060,path:nta00660,C5-Branched dibasic acid metabolism;nta:107760060,path:nta00290,Valine, leucine and isoleucine biosynthesis
Niben101Scf02182g03001.1	Niben101Scf02182g03001.1		Histone H2B.1	GO:0000786,nucleosome;GO:0005634,nucleus	GO:0003677,DNA binding;GO:0046982,protein heterodimerization activity;GO:0030527,structural constituent of chromatin
Niben101Scf01102g00009.1	Niben101Scf01102g00009.1		Eukaryotic aspartyl protease family protein LENGTH=455		GO:0004190,aspartic-type endopeptidase activity	GO:0006508,proteolysis
Niben101Scf01820g00027.1	Niben101Scf01820g00027.1		Pentatricopeptide repeat-containing protein		GO:0003729,mRNA binding
Niben101Scf07417g01019.1	Niben101Scf07417g01019.1		3-ketoacyl-CoA thiolase	GO:0005777,peroxisome	GO:0003988,acetyl-CoA C-acyltransferase activity	GO:0006635,fatty acid beta-oxidation;GO:0010124,phenylacetate catabolic process	nta:107824909,path:nta00071,Fatty acid degradation;nta:107824909,path:nta00592,alpha-Linolenic acid metabolism;nta:107824909,path:nta01040,Biosynthesis of unsaturated fatty acids;nta:107824909,path:nta00280,Valine, leucine and isoleucine degradation;nta:107824909,path:nta04146,Peroxisome
Niben101Scf01866g02002.1	Niben101Scf01866g02002.1		11S seed storage protein [Oryza rufipogon]		GO:0045735,nutrient reservoir activity
Niben101Scf01191g01006.1	Niben101Scf01191g01006.1		Mitochondrial Rho GTPase 2	GO:0005741,mitochondrial outer membrane	GO:0005509,calcium ion binding;GO:0005525,GTP binding;GO:0003924,GTPase activity	GO:0007015,actin filament organization;GO:0007005,mitochondrion organization;GO:0007165,signal transduction;GO:0007264,small GTPase mediated signal transduction
Niben101Scf00063g13005.1	Niben101Scf00063g13005.1		malate dehydrogenase LENGTH=403	GO:0005737,cytoplasm;GO:0009507,chloroplast	GO:0030060,L-malate dehydrogenase activity	GO:0006108,malate metabolic process;GO:0006099,tricarboxylic acid cycle	nta:107821463,path:nta00020,Citrate cycle (TCA cycle);nta:107821463,path:nta00620,Pyruvate metabolism;nta:107821463,path:nta00630,Glyoxylate and dicarboxylate metabolism;nta:107821463,path:nta00710,Carbon fixation in photosynthetic organisms;nta:107821463,path:nta00270,Cysteine and methionine metabolism
Niben101Scf05372g05017.1	Niben101Scf05372g05017.1		Carbamoyl-phosphate synthase large chain	GO:0005737,cytoplasm	GO:0005524,ATP binding;GO:0004088,carbamoyl-phosphate synthase (glutamine-hydrolyzing) activity;GO:0046872,metal ion binding	GO:0044205,'de novo' UMP biosynthetic process;GO:0006541,glutamine metabolic process	nta:107823266,path:nta00240,Pyrimidine metabolism;nta:107823266,path:nta00250,Alanine, aspartate and glutamate metabolism
Niben101Scf03584g01006.1	Niben101Scf03584g01006.1		40S ribosomal protein S6	GO:1990904,ribonucleoprotein complex;GO:0005840,ribosome	GO:0003735,structural constituent of ribosome	GO:0006412,translation	nta:107813350,path:nta03010,Ribosome
Niben101Scf00605g01013.1	Niben101Scf00605g01013.1		Fatty acid oxidation complex subunit alpha	GO:0009507,chloroplast;GO:0005777,peroxisome	GO:0003857,3-hydroxyacyl-CoA dehydrogenase activity;GO:0008692,3-hydroxybutyryl-CoA epimerase activity;GO:0004165,delta(3)-delta(2)-enoyl-CoA isomerase activity;GO:0004300,enoyl-CoA hydratase activity;GO:0070403,NAD+ binding	GO:0006635,fatty acid beta-oxidation	nta:107794207,path:nta00071,Fatty acid degradation;nta:107794207,path:nta00592,alpha-Linolenic acid metabolism
Niben101Scf04869g04002.1	Niben101Scf04869g04002.1		NAD(P)-binding Rossmann-fold superfamily protein LENGTH=326		GO:0016616,oxidoreductase activity, acting on the CH-OH group of donors, NAD or NADP as acceptor
Niben101Scf08250g03016.1	Niben101Scf08250g03016.1		Elongation factor 1-beta	GO:0005829,cytosol;GO:0005853,eukaryotic translation elongation factor 1 complex	GO:0005085,guanyl-nucleotide exchange factor activity;GO:0003746,translation elongation factor activity	GO:0006414,translational elongation
Niben101Scf00800g01001.1	Niben101Scf00800g01001.1		Aspartate carbamoyltransferase	GO:0005737,cytoplasm	GO:0016597,amino acid binding;GO:0004070,aspartate carbamoyltransferase activity	GO:0006207,'de novo' pyrimidine nucleobase biosynthetic process;GO:0044205,'de novo' UMP biosynthetic process;GO:0006541,glutamine metabolic process	nta:107805660,path:nta00240,Pyrimidine metabolism;nta:107805660,path:nta00250,Alanine, aspartate and glutamate metabolism
Niben101Scf06437g01008.1	Niben101Scf06437g01008.1		50S ribosomal protein L13	GO:0022625,cytosolic large ribosomal subunit;GO:0005840,ribosome	GO:0003729,mRNA binding;GO:0003735,structural constituent of ribosome	GO:0017148,negative regulation of translation;GO:0006412,translation	nta:107824248,path:nta03010,Ribosome
Niben101Scf08723g02015.1	Niben101Scf08723g02015.1		Ferredoxin--NADP reductase, chloroplastic	GO:0098807,chloroplast thylakoid membrane protein complex	GO:0004324,ferredoxin-NADP+ reductase activity;GO:0003959,NADPH dehydrogenase activity	GO:0022900,electron transport chain	nta:107760150,path:nta00195,Photosynthesis
Niben101Scf08351g06010.1	Niben101Scf08351g06010.1		Single-stranded DNA-binding protein	GO:0042645,mitochondrial nucleoid	GO:0003697,single-stranded DNA binding	GO:0006264,mitochondrial DNA replication
Niben101Scf03804g01001.1	Niben101Scf03804g01001.1		Catalase-peroxidase	GO:0016020,membrane	GO:0020037,heme binding;GO:0016688,L-ascorbate peroxidase activity;GO:0140825,lactoperoxidase activity;GO:0046872,metal ion binding;GO:0004601,peroxidase activity	GO:0034599,cellular response to oxidative stress;GO:0042744,hydrogen peroxide catabolic process;GO:0000302,response to reactive oxygen species
Niben101Scf02021g00003.1	Niben101Scf02021g00003.1		GTPase Der	GO:0031969,chloroplast membrane	GO:0005525,GTP binding	GO:0009228,thiamine biosynthetic process;GO:0010027,thylakoid membrane organization
Niben101Scf21647g01003.1	Niben101Scf21647g01003.1		V-type ATP synthase alpha chain	GO:0000325,plant-type vacuole;GO:0033180,proton-transporting V-type ATPase, V1 domain	GO:0005524,ATP binding;GO:0016887,ATP hydrolysis activity;GO:0046933,proton-transporting ATP synthase activity, rotational mechanism;GO:0046961,proton-transporting ATPase activity, rotational mechanism	GO:1902600,proton transmembrane transport	nta:107809443,path:nta00190,Oxidative phosphorylation;nta:107809443,path:nta04145,Phagosome
Niben101Ctg13092g00001.1	Niben101Ctg13092g00001.1		major latex-like protein [Arabidopsis thaliana]			GO:0006952,defense response
Niben101Scf05246g01008.1	Niben101Scf05246g01008.1		Histidinol-phosphate aminotransferase		GO:0004838,L-tyrosine;GO:0030170,pyridoxal phosphate binding	GO:1901566,organonitrogen compound biosynthetic process;GO:0006572,tyrosine catabolic process	nta:107804314,path:nta00270,Cysteine and methionine metabolism;nta:107804314,path:nta00350,Tyrosine metabolism;nta:107804314,path:nta00360,Phenylalanine metabolism;nta:107804314,path:nta00400,Phenylalanine, tyrosine and tryptophan biosynthesis;nta:107804314,path:nta00130,Ubiquinone and other terpenoid-quinone biosynthesis;nta:107804314,path:nta00950,Isoquinoline alkaloid biosynthesis;nta:10780431…
Niben101Scf13741g01014.1	Niben101Scf13741g01014.1		GTP-binding protein-related LENGTH=421	GO:0005737,cytoplasm;GO:0009536,plastid	GO:0005524,ATP binding;GO:0016887,ATP hydrolysis activity;GO:0005525,GTP binding;GO:0043023,ribosomal large subunit binding
Niben101Scf07704g00001.1	Niben101Scf07704g00001.1		RNA-binding protein 39	GO:0005634,nucleus	GO:0003729,mRNA binding;GO:0008270,zinc ion binding;GO:0003723,RNA binding
Niben101Scf03377g05007.1	Niben101Scf03377g05007.1		Chaperone protein DnaJ	GO:0005737,cytoplasm;GO:0005829,cytosol	GO:0005524,ATP binding;GO:0030544,Hsp70 protein binding;GO:0046872,metal ion binding;GO:0051087,protein-folding chaperone binding;GO:0051082,unfolded protein binding	GO:0042026,protein refolding;GO:0009408,response to heat	nta:107801992,path:nta04141,Protein processing in endoplasmic reticulum
Niben101Scf05325g00014.1	Niben101Scf05325g00014.1		Serine carboxypeptidase 24	GO:0005615,extracellular space	GO:0004185,serine-type carboxypeptidase activity	GO:0009742,brassinosteroid mediated signaling pathway;GO:0006508,proteolysis
Niben101Scf02698g00008.1	Niben101Scf02698g00008.1		Glutamate decarboxylase	GO:0005829,cytosol	GO:0004351,glutamate decarboxylase activity;GO:0030170,pyridoxal phosphate binding	GO:0006538,glutamate catabolic process	nta:107789472,path:nta00650,Butanoate metabolism;nta:107789472,path:nta00250,Alanine, aspartate and glutamate metabolism;nta:107789472,path:nta00410,beta-Alanine metabolism;nta:107789472,path:nta00430,Taurine and hypotaurine metabolism
Niben101Scf02282g00001.1	Niben101Scf02282g00001.1		60S ribosomal protein L26-1	GO:0022625,cytosolic large ribosomal subunit	GO:0003723,RNA binding;GO:0003735,structural constituent of ribosome	GO:0002181,cytoplasmic translation;GO:0042273,ribosomal large subunit biogenesis	nta:107801513,path:nta03010,Ribosome;nta:107829238,path:nta03010,Ribosome
Niben101Scf04133g02021.1	Niben101Scf04133g02021.1		ATP synthase subunit b, chloroplastic	GO:0009507,chloroplast;GO:0045263,proton-transporting ATP synthase complex, coupling factor F(o)	GO:0015078,proton transmembrane transporter activity	GO:0015986,proton motive force-driven ATP synthesis	nta:800473,path:nta00190,Oxidative phosphorylation;nta:800473,path:nta00195,Photosynthesis
Niben101Scf03572g02005.1	Niben101Scf03572g02005.1		T-complex protein 1 subunit theta	GO:0005832,chaperonin-containing T-complex;GO:0005737,cytoplasm	GO:0005524,ATP binding;GO:0016887,ATP hydrolysis activity;GO:0140662,ATP-dependent protein folding chaperone;GO:0051082,unfolded protein binding	GO:0006457,protein folding
Niben101Scf01052g06004.1	Niben101Scf01052g06004.1		26S proteasome non-ATPase regulatory subunit 6 homolog	GO:0000502,proteasome complex		GO:0043161,proteasome-mediated ubiquitin-dependent protein catabolic process	nta:107807153,path:nta03050,Proteasome
Niben101Scf06778g07006.1	Niben101Scf06778g07006.1		Peroxidase 51	GO:0005576,extracellular region	GO:0020037,heme binding;GO:0140825,lactoperoxidase activity;GO:0046872,metal ion binding	GO:0042744,hydrogen peroxide catabolic process;GO:0006979,response to oxidative stress	nta:107790131,path:nta00940,Phenylpropanoid biosynthesis
Niben101Scf01824g00002.1	Niben101Scf01824g00002.1		Elicitor-responsive protein 3
Niben101Scf03923g14012.1	Niben101Scf03923g14012.1		Histone H2A.V	GO:0000786,nucleosome;GO:0005634,nucleus	GO:0003677,DNA binding;GO:0046982,protein heterodimerization activity;GO:0030527,structural constituent of chromatin
Niben101Scf00593g01002.1	Niben101Scf00593g01002.1		ATPase 3, plasma membrane-type	GO:0005886,plasma membrane	GO:0005524,ATP binding;GO:0016887,ATP hydrolysis activity;GO:0008553,P-type proton-exporting transporter activity	GO:0120029,proton export across plasma membrane;GO:1902600,proton transmembrane transport;GO:0051453,regulation of intracellular pH	nta:107781513,path:nta00190,Oxidative phosphorylation
Niben101Scf03643g09015.1	Niben101Scf03643g09015.1		26S protease regulatory subunit 4 homolog	GO:0005634,nucleus;GO:0008540,proteasome regulatory particle, base subcomplex	GO:0005524,ATP binding;GO:0016887,ATP hydrolysis activity;GO:0008233,peptidase activity;GO:0036402,proteasome-activating activity	GO:0043161,proteasome-mediated ubiquitin-dependent protein catabolic process	nta:107827589,path:nta03050,Proteasome
Niben101Scf24096g00038.1	Niben101Scf24096g00038.1		Pyrophosphate--fructose 6-phosphate 1-phosphotransferase	GO:0005737,cytoplasm	GO:0003872,6-phosphofructokinase activity;GO:0005524,ATP binding;GO:0047334,diphosphate-fructose-6-phosphate 1-phosphotransferase activity;GO:0046872,metal ion binding	GO:0015979,photosynthesis;GO:0009749,response to glucose	nta:107761890,path:nta00010,Glycolysis / Gluconeogenesis;nta:107761890,path:nta00030,Pentose phosphate pathway;nta:107761890,path:nta00051,Fructose and mannose metabolism
Niben101Scf01539g03014.1	Niben101Scf01539g03014.1		Hexokinase-2	GO:0005829,cytosol;GO:0005739,mitochondrion	GO:0005524,ATP binding;GO:0008865,fructokinase activity;GO:0004340,glucokinase activity;GO:0005536,glucose binding	GO:0046835,carbohydrate phosphorylation;GO:0051156,glucose 6-phosphate metabolic process;GO:0006006,glucose metabolic process;GO:0006096,glycolytic process;GO:0001678,intracellular glucose homeostasis
Niben101Scf02854g08004.1	Niben101Scf02854g08004.1		NADH-quinone oxidoreductase subunit D	GO:0005747,mitochondrial respiratory chain complex I	GO:0051287,NAD binding;GO:0016651,oxidoreductase activity, acting on NAD(P)H;GO:0048038,quinone binding	GO:0006120,mitochondrial electron transport, NADH to ubiquinone	nta:3205185,path:nta00190,Oxidative phosphorylation
Niben101Scf06739g02003.1	Niben101Scf06739g02003.1		Alkyl hydroperoxide reductase subunit C	GO:0009535,chloroplast thylakoid membrane;GO:0005737,cytoplasm	GO:0008379,thioredoxin peroxidase activity	GO:0045454,cell redox homeostasis;GO:0034599,cellular response to oxidative stress
Niben101Scf01556g01007.1	Niben101Scf01556g01007.1		UTP--glucose-1-phosphate uridylyltransferase	GO:0005737,cytoplasm	GO:0003983,UTP	GO:0005977,glycogen metabolic process;GO:0006011,UDP-glucose metabolic process	nta:107821280,path:nta00040,Pentose and glucuronate interconversions;nta:107821280,path:nta00052,Galactose metabolism;nta:107821280,path:nta00500,Starch and sucrose metabolism;nta:107821280,path:nta00520,Amino sugar and nucleotide sugar metabolism
Niben101Scf08724g02009.1	Niben101Scf08724g02009.1		6-phosphofructo-2-kinase/fructose-2,6-bisphosphatase	GO:0005829,cytosol	GO:0003873,6-phosphofructo-2-kinase activity;GO:0005524,ATP binding;GO:0004331,fructose-2,6-bisphosphate 2-phosphatase activity;GO:2001070,starch binding	GO:0006003,fructose 2,6-bisphosphate metabolic process;GO:0006000,fructose metabolic process	nta:107786367,path:nta00051,Fructose and mannose metabolism
Niben101Scf05389g00010.1	Niben101Scf05389g00010.1		Heat shock 70 kDa protein 1A	GO:0005737,cytoplasm;GO:0005788,endoplasmic reticulum lumen	GO:0005524,ATP binding;GO:0016887,ATP hydrolysis activity;GO:0140662,ATP-dependent protein folding chaperone;GO:0031072,heat shock protein binding;GO:0044183,protein folding chaperone	GO:0051085,chaperone cofactor-dependent protein refolding;GO:0042026,protein refolding	nta:107803885,path:nta03040,Spliceosome;nta:107803885,path:nta04141,Protein processing in endoplasmic reticulum;nta:107803885,path:nta04144,Endocytosis
Niben101Scf02395g03010.1	Niben101Scf02395g03010.1		Isocitrate dehydrogenase [NADP]	GO:0005739,mitochondrion	GO:0004450,isocitrate dehydrogenase (NADP+) activity;GO:0000287,magnesium ion binding;GO:0051287,NAD binding	GO:0006102,isocitrate metabolic process;GO:0006739,NADP metabolic process;GO:0006099,tricarboxylic acid cycle	nta:107809524,path:nta00020,Citrate cycle (TCA cycle);nta:107809524,path:nta00480,Glutathione metabolism;nta:107809524,path:nta04146,Peroxisome
Niben101Scf00328g07006.1	Niben101Scf00328g07006.1		Cysteine synthase	GO:0005737,cytoplasm	GO:0004124,cysteine synthase activity	GO:0006535,cysteine biosynthetic process from serine
Niben101Scf15308g00001.1	Niben101Scf15308g00001.1		50S ribosomal protein L15	GO:0022625,cytosolic large ribosomal subunit	GO:0003729,mRNA binding;GO:0003735,structural constituent of ribosome	GO:0006412,translation	nta:107768370,path:nta03010,Ribosome
Niben101Scf07250g03025.1	Niben101Scf07250g03025.1		26S proteasome non-ATPase regulatory subunit 4 homolog	GO:0005829,cytosol;GO:0005634,nucleus;GO:0008540,proteasome regulatory particle, base subcomplex	GO:0031593,polyubiquitin modification-dependent protein binding	GO:0043161,proteasome-mediated ubiquitin-dependent protein catabolic process	nta:107808066,path:nta03050,Proteasome
Niben101Scf03733g01009.1	Niben101Scf03733g01009.1		Regulator of ribonuclease activity A		GO:0047443,4-hydroxy-4-methyl-2-oxoglutarate aldolase activity;GO:0046872,metal ion binding;GO:0008948,oxaloacetate decarboxylase activity;GO:0008428,ribonuclease inhibitor activity	GO:0051252,regulation of RNA metabolic process
Niben101Scf06879g01005.1	Niben101Scf06879g01005.1		Ubiquitin-like modifier-activating enzyme atg7	GO:0005737,cytoplasm;GO:0000407,phagophore assembly site	GO:0019778,Atg12 activating enzyme activity;GO:0019779,Atg8 activating enzyme activity	GO:0006995,cellular response to nitrogen starvation;GO:0044805,late nucleophagy;GO:0034727,piecemeal microautophagy of the nucleus;GO:0032446,protein modification by small protein conjugation;GO:0015031,protein transport	nta:107787591,path:nta04136,Autophagy - other
Niben101Scf05279g01002.1	Niben101Scf05279g01002.1		Glycine-rich RNA-binding protein 3 (Fragments)	GO:0005634,nucleus	GO:0003729,mRNA binding	GO:1990428,miRNA transport
Niben101Scf03686g01008.1	Niben101Scf03686g01008.1		Adenylosuccinate synthetase	GO:0009507,chloroplast;GO:0005737,cytoplasm	GO:0004019,adenylosuccinate synthase activity;GO:0005525,GTP binding;GO:0000287,magnesium ion binding	GO:0044208,'de novo' AMP biosynthetic process;GO:0046040,IMP metabolic process	nta:107788158,path:nta00230,Purine metabolism;nta:107788158,path:nta00250,Alanine, aspartate and glutamate metabolism
Niben101Scf00397g00001.1	Niben101Scf00397g00001.1		T-complex protein 1 alpha subunit LENGTH=545	GO:0005832,chaperonin-containing T-complex	GO:0005524,ATP binding;GO:0016887,ATP hydrolysis activity;GO:0140662,ATP-dependent protein folding chaperone;GO:0051082,unfolded protein binding	GO:0006457,protein folding
Niben101Scf02626g00011.1	Niben101Scf02626g00011.1		40S ribosomal protein S21-2	GO:0005886,plasma membrane	GO:0022857,transmembrane transporter activity
Niben101Scf05697g02007.1	Niben101Scf05697g02007.1		Pyruvate kinase family protein LENGTH=527	GO:0005737,cytoplasm	GO:0005524,ATP binding;GO:0016301,kinase activity;GO:0000287,magnesium ion binding;GO:0030955,potassium ion binding;GO:0004743,pyruvate kinase activity	GO:0006096,glycolytic process;GO:0016310,phosphorylation	nta:107827388,path:nta00010,Glycolysis / Gluconeogenesis;nta:107827388,path:nta00620,Pyruvate metabolism
Niben101Scf01818g02002.1	Niben101Scf01818g02002.1		50S ribosomal protein L10	GO:0015934,large ribosomal subunit	GO:0003735,structural constituent of ribosome	GO:0006412,translation	nta:107762422,path:nta03010,Ribosome
Niben101Scf02837g08015.1	Niben101Scf02837g08015.1		Late embryogenesis abundant protein LENGTH=151			GO:0009269,response to desiccation
Niben101Scf02613g02022.1	Niben101Scf02613g02022.1		N-alpha-acetyltransferase 50	GO:0031415,NatA complex	GO:0008080,N-acetyltransferase activity	GO:0007064,mitotic sister chromatid cohesion
Niben101Scf05963g00026.1	Niben101Scf05963g00026.1		RNA-binding protein 38		GO:0003723,RNA binding;GO:0008270,zinc ion binding
Niben101Scf02762g01002.1	Niben101Scf02762g01002.1		NADH-quinone oxidoreductase subunit D	GO:0009507,chloroplast;GO:0005886,plasma membrane	GO:0051287,NAD binding;GO:0050136,NADH dehydrogenase (quinone) activity;GO:0048038,quinone binding		nta:800441,path:nta00190,Oxidative phosphorylation
Niben101Scf00870g01010.1	Niben101Scf00870g01010.1		26S protease regulatory subunit 4	GO:0005634,nucleus;GO:0008540,proteasome regulatory particle, base subcomplex	GO:0005524,ATP binding;GO:0016887,ATP hydrolysis activity;GO:0008233,peptidase activity;GO:0036402,proteasome-activating activity	GO:0043161,proteasome-mediated ubiquitin-dependent protein catabolic process	nta:107788960,path:nta03050,Proteasome;nta:107812149,path:nta03050,Proteasome;nta:107812550,path:nta03050,Proteasome
Niben101Scf02264g05017.1	Niben101Scf02264g05017.1		Glycerol-3-phosphate 2-O-acyltransferase 4	GO:0016020,membrane	GO:0090447,glycerol-3-phosphate 2-O-acyltransferase activity;GO:0016791,phosphatase activity	GO:0010143,cutin biosynthetic process	nta:107827564,path:nta00561,Glycerolipid metabolism;nta:107827564,path:nta00564,Glycerophospholipid metabolism
Niben101Scf01204g00024.1	Niben101Scf01204g00024.1		product [Oryza sativa Japonica Group]
Niben101Scf00870g17016.1	Niben101Scf00870g17016.1		RNA-binding protein 1 LENGTH=360	GO:0005654,nucleoplasm;GO:1990904,ribonucleoprotein complex	GO:0003723,RNA binding	GO:0010468,regulation of gene expression	nta:107785518,path:nta03040,Spliceosome
Niben101Scf03823g01005.1	Niben101Scf03823g01005.1		Pectinesterase 3	GO:0005576,extracellular region;GO:0016020,membrane	GO:0045330,aspartyl esterase activity;GO:0030599,pectinesterase activity;GO:0046910,pectinesterase inhibitor activity	GO:0042545,cell wall modification;GO:0045490,pectin catabolic process	nta:107788953,path:nta00040,Pentose and glucuronate interconversions
Niben101Ctg14099g00002.1	Niben101Ctg14099g00002.1		Lysosomal Pro-X carboxypeptidase		GO:0004180,carboxypeptidase activity;GO:0008239,dipeptidyl-peptidase activity;GO:0070008,serine-type exopeptidase activity	GO:0006508,proteolysis
Niben101Scf01894g02004.1	Niben101Scf01894g02004.1		Beta-D-xylosidase 4	GO:0005576,extracellular region	GO:0046556,alpha-L-arabinofuranosidase activity;GO:0009044,xylan 1,4-beta-xylosidase activity	GO:0031222,arabinan catabolic process;GO:0045493,xylan catabolic process	nta:107816752,path:nta00520,Amino sugar and nucleotide sugar metabolism
Niben101Scf00421g01029.1	Niben101Scf00421g01029.1		mitogen-activated protein kinase 12 LENGTH=372	GO:0005737,cytoplasm;GO:0005634,nucleus	GO:0005524,ATP binding;GO:0004707,MAP kinase activity;GO:0004674,protein serine/threonine kinase activity	GO:0035556,intracellular signal transduction;GO:0016310,phosphorylation	nta:107826288,path:nta04016,MAPK signaling pathway - plant;nta:107826288,path:nta04626,Plant-pathogen interaction
Niben101Scf05056g02015.1	Niben101Scf05056g02015.1		Replication factor C subunit 5	GO:0005663,DNA replication factor C complex;GO:0005634,nucleus	GO:0005524,ATP binding;GO:0016887,ATP hydrolysis activity;GO:0003677,DNA binding	GO:0006281,DNA repair;GO:0006261,DNA-templated DNA replication	nta:107784098,path:nta03030,DNA replication;nta:107784098,path:nta03420,Nucleotide excision repair;nta:107784098,path:nta03430,Mismatch repair
Niben101Scf02411g01002.1	Niben101Scf02411g01002.1		FAD-binding Berberine family protein LENGTH=530	GO:0005773,vacuole	GO:0071949,FAD binding;GO:0016491,oxidoreductase activity	GO:0009820,alkaloid metabolic process;GO:0042179,nicotine biosynthetic process
Niben101Scf04339g07004.1	Niben101Scf04339g07004.1		endoribonuclease L-PSP family protein LENGTH=187	GO:0005829,cytosol;GO:0005739,mitochondrion	GO:0019239,deaminase activity	GO:1901565,organonitrogen compound catabolic process
Niben101Scf00773g14024.1	Niben101Scf00773g14024.1		eukaryotic translation initiation factor 2 alpha subunit LENGTH=344	GO:0033290,eukaryotic 48S preinitiation complex;GO:0005850,eukaryotic translation initiation factor 2 complex	GO:0043022,ribosome binding;GO:0003723,RNA binding;GO:0003743,translation initiation factor activity	GO:0006413,translational initiation	nta:107796781,path:nta04141,Protein processing in endoplasmic reticulum
Niben101Scf04608g05035.1	Niben101Scf04608g05035.1		exocyst subunit exo70 family protein A1 LENGTH=664	GO:0000145,exocyst	GO:0005546,phosphatidylinositol-4,5-bisphosphate binding	GO:0006887,exocytosis;GO:0015031,protein transport
Niben101Scf02914g02043.1	Niben101Scf02914g02043.1		Glyceraldehyde-3-phosphate dehydrogenase	GO:0005829,cytosol	GO:0004365,glyceraldehyde-3-phosphate dehydrogenase (NAD+) (phosphorylating) activity;GO:0051287,NAD binding;GO:0050661,NADP binding	GO:0006006,glucose metabolic process;GO:0006096,glycolytic process	nta:107787153,path:nta00010,Glycolysis / Gluconeogenesis;nta:107787153,path:nta00710,Carbon fixation in photosynthetic organisms
Niben101Scf05442g02007.1	Niben101Scf05442g02007.1		Adenosine kinase 2	GO:0005829,cytosol;GO:0005634,nucleus	GO:0004001,adenosine kinase activity;GO:0005524,ATP binding	GO:0044209,AMP salvage;GO:0016310,phosphorylation;GO:0006144,purine nucleobase metabolic process;GO:0006166,purine ribonucleoside salvage	nta:107831395,path:nta00230,Purine metabolism
Niben101Scf02407g04001.1	Niben101Scf02407g04001.1		Nucleoside diphosphate kinase A 1		GO:0005524,ATP binding;GO:0004550,nucleoside diphosphate kinase activity	GO:0006241,CTP biosynthetic process;GO:0006183,GTP biosynthetic process;GO:0016310,phosphorylation;GO:0006228,UTP biosynthetic process	nta:107771678,path:nta00230,Purine metabolism;nta:107771678,path:nta00240,Pyrimidine metabolism;nta:107771678,path:nta04016,MAPK signaling pathway - plant
Niben101Scf03877g00007.1	Niben101Scf03877g00007.1		Oxygen-evolving enhancer protein 2-1, chloroplastic	GO:0009535,chloroplast thylakoid membrane;GO:0019898,extrinsic component of membrane;GO:0009654,photosystem II oxygen evolving complex	GO:0005509,calcium ion binding	GO:0015979,photosynthesis
Niben101Scf13411g05021.1	Niben101Scf13411g05021.1		Oxygen-evolving enhancer protein 2-1, chloroplastic	GO:0009535,chloroplast thylakoid membrane;GO:0019898,extrinsic component of membrane;GO:0009654,photosystem II oxygen evolving complex	GO:0005509,calcium ion binding	GO:0015979,photosynthesis	nta:107769475,path:nta00195,Photosynthesis
Niben101Scf10132g01021.1	Niben101Scf10132g01021.1		isocitrate dehydrogenase LENGTH=416	GO:0005739,mitochondrion	GO:0004450,isocitrate dehydrogenase (NADP+) activity;GO:0000287,magnesium ion binding;GO:0051287,NAD binding	GO:0006102,isocitrate metabolic process;GO:0006739,NADP metabolic process;GO:0006099,tricarboxylic acid cycle
Niben101Scf02262g01011.1	Niben101Scf02262g01011.1		50S ribosomal protein L24	GO:0005739,mitochondrion;GO:1990904,ribonucleoprotein complex;GO:0005840,ribosome	GO:0003723,RNA binding;GO:0003735,structural constituent of ribosome	GO:0006412,translation	nta:107800556,path:nta03010,Ribosome
Niben101Scf04918g06009.1	Niben101Scf04918g06009.1		arogenate dehydrogenase LENGTH=640		GO:0033730,arogenate dehydrogenase (NADP+) activity;GO:0070403,NAD+ binding;GO:0008977,prephenate dehydrogenase (NAD+) activity;GO:0004665,prephenate dehydrogenase (NADP+) activity	GO:0006571,tyrosine biosynthetic process	nta:107805642,path:nta00400,Phenylalanine, tyrosine and tryptophan biosynthesis
Niben101Scf07034g08028.1	Niben101Scf07034g08028.1		Transmembrane and coiled-coil domain-containing protein 4	GO:0016020,membrane
Niben101Scf07564g01019.1	Niben101Scf07564g01019.1		Protease HtpX homolog		GO:0046872,metal ion binding;GO:0004222,metalloendopeptidase activity	GO:0071586,CAAX-box protein processing
Niben101Scf01171g03015.1	Niben101Scf01171g03015.1		serine hydroxymethyltransferase 4 LENGTH=471	GO:0005737,cytoplasm	GO:0004372,glycine hydroxymethyltransferase activity;GO:0030170,pyridoxal phosphate binding;GO:0070905,serine binding;GO:0008270,zinc ion binding	GO:0046655,folic acid metabolic process;GO:0019264,glycine biosynthetic process from serine;GO:0006565,L-serine catabolic process;GO:0006730,one-carbon metabolic process;GO:0035999,tetrahydrofolate interconversion;GO:0046653,tetrahydrofolate metabolic process	nta:107761184,path:nta00630,Glyoxylate and dicarboxylate metabolism;nta:107761184,path:nta00260,Glycine, serine and threonine metabolism;nta:107761184,path:nta00460,Cyanoamino acid metabolism;nta:107761184,path:nta00670,One carbon pool by folate
Niben101Scf10885g00015.1	Niben101Scf10885g00015.1		50S ribosomal protein L22	GO:0022625,cytosolic large ribosomal subunit	GO:0003735,structural constituent of ribosome	GO:0002181,cytoplasmic translation	nta:107817504,path:nta03010,Ribosome
Niben101Scf00449g02001.1	Niben101Scf00449g02001.1		Phosphoribosyl-AMP cyclohydrolase		GO:0005524,ATP binding;GO:0004635,phosphoribosyl-AMP cyclohydrolase activity;GO:0004636,phosphoribosyl-ATP diphosphatase activity	GO:0000105,histidine biosynthetic process	nta:107760493,path:nta00340,Histidine metabolism
Niben101Scf03496g00020.1	Niben101Scf03496g00020.1		delta subunit of Mt ATP synthase LENGTH=238	GO:0000274,mitochondrial proton-transporting ATP synthase, stator stalk;GO:0045261,proton-transporting ATP synthase complex, catalytic core F(1)	GO:0046933,proton-transporting ATP synthase activity, rotational mechanism	GO:0042776,proton motive force-driven mitochondrial ATP synthesis	nta:107814191,path:nta00190,Oxidative phosphorylation
Niben101Scf01272g01027.1	Niben101Scf01272g01027.1		Zinc-binding dehydrogenase family protein LENGTH=346		GO:0016491,oxidoreductase activity;GO:0008270,zinc ion binding
Niben101Scf02442g00015.1	Niben101Scf02442g00015.1		Tetratricopeptide repeat protein 6	GO:0000118,histone deacetylase complex	GO:0030544,Hsp70 protein binding;GO:0046983,protein dimerization activity	GO:0051085,chaperone cofactor-dependent protein refolding
Niben101Scf00088g01010.1	Niben101Scf00088g01010.1		40S ribosomal protein S25	GO:0022627,cytosolic small ribosomal subunit	GO:0003735,structural constituent of ribosome		nta:107768022,path:nta03010,Ribosome;nta:107807859,path:nta03010,Ribosome;nta:107815372,path:nta03010,Ribosome
Niben101Scf09014g01003.1	Niben101Scf09014g01003.1		Fructose-bisphosphate aldolase	GO:0005829,cytosol	GO:0004332,fructose-bisphosphate aldolase activity	GO:0030388,fructose 1,6-bisphosphate metabolic process;GO:0006096,glycolytic process	nta:107767727,path:nta00010,Glycolysis / Gluconeogenesis;nta:107767727,path:nta00030,Pentose phosphate pathway;nta:107767727,path:nta00051,Fructose and mannose metabolism;nta:107767727,path:nta00710,Carbon fixation in photosynthetic organisms
Niben101Scf01318g00005.1	Niben101Scf01318g00005.1		30S ribosomal protein S31, chloroplastic	GO:0009536,plastid;GO:1990904,ribonucleoprotein complex;GO:0005840,ribosome		GO:0032544,plastid translation
Niben101Scf08806g01007.1	Niben101Scf08806g01007.1		BnaA07g26600D [Brassica napus]
Niben101Scf00683g03020.1	Niben101Scf00683g03020.1		Cytochrome b6	GO:0009536,plastid;GO:0042651,thylakoid membrane	GO:0045158,electron transporter, transferring electrons within cytochrome b6/f complex of photosystem II activity;GO:0046872,metal ion binding	GO:0015979,photosynthesis;GO:0022904,respiratory electron transport chain	nta:800462,path:nta00195,Photosynthesis
Niben101Scf14012g01003.1	Niben101Scf14012g01003.1		Elongation factor 4	GO:0009507,chloroplast	GO:0005525,GTP binding;GO:0003924,GTPase activity;GO:0043022,ribosome binding	GO:0045727,positive regulation of translation;GO:0006412,translation
Niben101Scf04196g00003.1	Niben101Scf04196g00003.1		Ribulose bisphosphate carboxylase small chain 8B, chloroplastic	GO:0009507,chloroplast;GO:0009506,plasmodesma	GO:0016984,ribulose-bisphosphate carboxylase activity	GO:0009853,photorespiration;GO:0019253,reductive pentose-phosphate cycle	nta:107766567,path:nta00630,Glyoxylate and dicarboxylate metabolism;nta:107766567,path:nta00710,Carbon fixation in photosynthetic organisms;nta:107802883,path:nta00630,Glyoxylate and dicarboxylate metabolism;nta:107802883,path:nta00710,Carbon fixation in photosynthetic organisms
Niben101Scf01538g04011.1	Niben101Scf01538g04011.1		Protein of Unknown Function (DUF239) LENGTH=422
Niben101Scf01208g01014.1	Niben101Scf01208g01014.1		Photosystem II CP47 reaction center protein	GO:0009507,chloroplast;GO:0009523,photosystem II;GO:0042651,thylakoid membrane	GO:0016168,chlorophyll binding;GO:0045156,electron transporter, transferring electrons within the cyclic electron transport pathway of photosynthesis activity	GO:0009772,photosynthetic electron transport in photosystem II	nta:800527,path:nta00195,Photosynthesis
Niben101Scf05830g06009.1	Niben101Scf05830g06009.1		4-alpha-glucanotransferase		GO:0004134,4-alpha-glucanotransferase activity;GO:0102500,beta-maltose 4-alpha-glucanotransferase activity	GO:0005975,carbohydrate metabolic process	nta:107803132,path:nta00500,Starch and sucrose metabolism
Niben101Scf11936g01039.1	Niben101Scf11936g01039.1		3-isopropylmalate dehydrogenase	GO:0005739,mitochondrion	GO:0004449,isocitrate dehydrogenase (NAD+) activity;GO:0000287,magnesium ion binding;GO:0051287,NAD binding	GO:0006102,isocitrate metabolic process;GO:0006099,tricarboxylic acid cycle
Niben101Scf05437g03003.1	Niben101Scf05437g03003.1		Elongation factor Tu	GO:0005739,mitochondrion	GO:0005525,GTP binding;GO:0003924,GTPase activity;GO:0003746,translation elongation factor activity	GO:0070125,mitochondrial translational elongation	nta:107800308,path:nta04626,Plant-pathogen interaction
Niben101Scf07778g02006.1	Niben101Scf07778g02006.1		monodehydroascorbate reductase 1 LENGTH=466	GO:0005737,cytoplasm	GO:0050660,flavin adenine dinucleotide binding;GO:0016651,oxidoreductase activity, acting on NAD(P)H		nta:107779915,path:nta00053,Ascorbate and aldarate metabolism
Niben101Scf23355g00024.1	Niben101Scf23355g00024.1		RNA-binding protein 28	GO:0009507,chloroplast;GO:1990904,ribonucleoprotein complex	GO:0003729,mRNA binding	GO:1901259,chloroplast rRNA processing
Niben101Scf02562g00024.1	Niben101Scf02562g00024.1		MULTISPECIES: hypothetical protein [Prochlorococcus]		GO:0003677,DNA binding
Niben101Scf00163g17005.1	Niben101Scf00163g17005.1		Peptide methionine sulfoxide reductase MsrA	GO:0005737,cytoplasm	GO:0036456,L-methionine-(S)-S-oxide reductase activity;GO:0008113,peptide-methionine (S)-S-oxide reductase activity	GO:0034599,cellular response to oxidative stress
Niben101Scf08724g00005.1	Niben101Scf08724g00005.1		Methionine aminopeptidase 2
Niben101Scf00963g05002.1	Niben101Scf00963g05002.1		tryptophan synthase alpha chain LENGTH=312	GO:0009507,chloroplast;GO:0005829,cytosol	GO:0004834,tryptophan synthase activity	GO:0000162,tryptophan biosynthetic process	nta:107814357,path:nta00260,Glycine, serine and threonine metabolism;nta:107814357,path:nta00400,Phenylalanine, tyrosine and tryptophan biosynthesis
Niben101Scf00753g00002.1	Niben101Scf00753g00002.1		Alpha-glucosidase		GO:0030246,carbohydrate binding;GO:0004553,hydrolase activity, hydrolyzing O-glycosyl compounds	GO:0005975,carbohydrate metabolic process
Niben101Scf09071g01002.1	Niben101Scf09071g01002.1		NADH dehydrogenase [ubiquinone] 1 alpha subcomplex subunit 9, mitochondrial	GO:0005739,mitochondrion	GO:0044877,protein-containing complex binding	GO:1901006,ubiquinone-6 biosynthetic process	nta:107811871,path:nta00190,Oxidative phosphorylation
Niben101Scf10188g02005.1	Niben101Scf10188g02005.1		Protein Thf1			GO:0010207,photosystem II assembly;GO:0045037,protein import into chloroplast stroma;GO:0045038,protein import into chloroplast thylakoid membrane;GO:0010027,thylakoid membrane organization
Niben101Scf14323g01022.1	Niben101Scf14323g01022.1		Long-chain-fatty-acid--CoA ligase 1	GO:0005783,endoplasmic reticulum;GO:0016020,membrane	GO:0016207,4-coumarate-CoA ligase activity;GO:0005524,ATP binding;GO:0004467,long-chain fatty acid-CoA ligase activity	GO:0009698,phenylpropanoid metabolic process	nta:107795838,path:nta00061,Fatty acid biosynthesis;nta:107795838,path:nta00071,Fatty acid degradation;nta:107795838,path:nta04146,Peroxisome
Niben101Scf10938g00009.1	Niben101Scf10938g00009.1		Short-chain dehydrogenase/reductase 2b		GO:0016616,oxidoreductase activity, acting on the CH-OH group of donors, NAD or NADP as acceptor		nta:107783838,path:nta00902,Monoterpenoid biosynthesis
Niben101Scf07221g00001.1	Niben101Scf07221g00001.1		50S ribosomal protein L2, chloroplastic	GO:0005739,mitochondrion;GO:1990904,ribonucleoprotein complex;GO:0005840,ribosome	GO:0003735,structural constituent of ribosome	GO:0006412,translation	nta:3205241,path:nta03010,Ribosome
Niben101Scf01980g12012.1	Niben101Scf01980g12012.1		Cytochrome c oxidase subunit 6b-1	GO:0005739,mitochondrion;GO:0045277,respiratory chain complex IV			nta:107795736,path:nta00190,Oxidative phosphorylation
Niben101Scf03574g00026.1	Niben101Scf03574g00026.1		Dynamin-related protein 3A	GO:0005737,cytoplasm;GO:0016020,membrane;GO:0005874,microtubule	GO:0005525,GTP binding;GO:0003924,GTPase activity;GO:0008017,microtubule binding
Niben101Scf00646g07008.1	Niben101Scf00646g07008.1		Actin	GO:0005856,cytoskeleton	GO:0005524,ATP binding
Niben101Scf03410g03002.1	Niben101Scf03410g03002.1		Actin-5C	GO:0005856,cytoskeleton	GO:0005524,ATP binding
Niben101Scf09470g01004.1	Niben101Scf09470g01004.1		Glutathione S-transferase T1		GO:0004364,glutathione transferase activity	GO:0042221,response to chemical	nta:107819594,path:nta00480,Glutathione metabolism
Niben101Scf03491g01021.1	Niben101Scf03491g01021.1		plastid movement impaired1 LENGTH=843	GO:0016020,membrane
Niben101Scf02803g00007.1	Niben101Scf02803g00007.1		Anthranilate phosphoribosyltransferase	GO:0005829,cytosol	GO:0004048,anthranilate phosphoribosyltransferase activity	GO:0000162,tryptophan biosynthetic process	nta:107826130,path:nta00400,Phenylalanine, tyrosine and tryptophan biosynthesis
Niben101Scf18000g00009.1	Niben101Scf18000g00009.1		Polyadenylate-binding protein 4		GO:0003729,mRNA binding
Niben101Scf01063g06008.1	Niben101Scf01063g06008.1		Ripening-related protein [Medicago truncatula]	GO:0005747,mitochondrial respiratory chain complex I		GO:0032981,mitochondrial respiratory chain complex I assembly;GO:0006979,response to oxidative stress	nta:107791144,path:nta00190,Oxidative phosphorylation
Niben101Scf08698g02022.1	Niben101Scf08698g02022.1		40S ribosomal protein S4	GO:0022627,cytosolic small ribosomal subunit	GO:0003723,RNA binding;GO:0019843,rRNA binding;GO:0003735,structural constituent of ribosome	GO:0006412,translation	nta:107794405,path:nta03010,Ribosome
Niben101Scf10085g01002.1	Niben101Scf10085g01002.1		Aldehyde dehydrogenase family 9 member A1-B	GO:0005739,mitochondrion	GO:0018478,malonate-semialdehyde dehydrogenase (acetylating) activity;GO:0004491,methylmalonate-semialdehyde dehydrogenase (acylating, NAD) activity	GO:0006210,thymine catabolic process;GO:0006574,valine catabolic process	nta:107791370,path:nta00640,Propanoate metabolism;nta:107791370,path:nta00562,Inositol phosphate metabolism;nta:107791370,path:nta00280,Valine, leucine and isoleucine degradation;nta:107791370,path:nta00410,beta-Alanine metabolism
Niben101Scf01862g01017.1	Niben101Scf01862g01017.1		thioredoxin Y1 LENGTH=172	GO:0005737,cytoplasm	GO:0015035,protein-disulfide reductase activity
Niben101Scf07995g00001.1	Niben101Scf07995g00001.1		Dihydroflavonol-4-reductase	GO:0016020,membrane	GO:0003854,3-beta-hydroxy-delta5-steroid dehydrogenase activity;GO:0016616,oxidoreductase activity, acting on the CH-OH group of donors, NAD or NADP as acceptor	GO:0006694,steroid biosynthetic process
Niben101Scf02451g01004.1	Niben101Scf02451g01004.1		Pimeloyl-[acyl-carrier protein] methyl ester esterase
Niben101Scf09883g01006.1	Niben101Scf09883g01006.1		Bifunctional dihydroflavonol 4-reductase/flavanone 4-reductase		GO:0016616,oxidoreductase activity, acting on the CH-OH group of donors, NAD or NADP as acceptor
Niben101Scf04711g00016.1	Niben101Scf04711g00016.1		Laccase-2		GO:0005507,copper ion binding;GO:0016491,oxidoreductase activity
Niben101Scf07350g00008.1	Niben101Scf07350g00008.1		isovaleryl-CoA-dehydrogenase LENGTH=409	GO:0005739,mitochondrion	GO:0050660,flavin adenine dinucleotide binding;GO:0008470,isovaleryl-CoA dehydrogenase activity;GO:0003995,acyl-CoA dehydrogenase activity	GO:0006552,leucine catabolic process;GO:1901565,organonitrogen compound catabolic process	nta:107826001,path:nta00280,Valine, leucine and isoleucine degradation
Niben101Scf09264g00009.1	Niben101Scf09264g00009.1		4-hydroxy-3-methylbut-2-en-1-yl diphosphate synthase	GO:0009507,chloroplast	GO:0051539,4 iron, 4 sulfur cluster binding;GO:0046429,4-hydroxy-3-methylbut-2-en-1-yl diphosphate synthase activity;GO:0005506,iron ion binding	GO:0019288,isopentenyl diphosphate biosynthetic process, methylerythritol 4-phosphate pathway;GO:0016114,terpenoid biosynthetic process	nta:107796388,path:nta00900,Terpenoid backbone biosynthesis
Niben101Scf02558g00020.1	Niben101Scf02558g00020.1		Ubiquitin-40S ribosomal protein S27a	GO:1990904,ribonucleoprotein complex;GO:0005840,ribosome	GO:0031386,protein tag activity;GO:0003735,structural constituent of ribosome;GO:0031625,ubiquitin protein ligase binding	GO:0019941,modification-dependent protein catabolic process;GO:0016567,protein ubiquitination;GO:0006412,translation	nta:107810474,path:nta03010,Ribosome;nta:107810474,path:nta04120,Ubiquitin mediated proteolysis
Niben101Scf06537g00003.1	Niben101Scf06537g00003.1		Phenylalanine--tRNA ligase alpha subunit B	GO:0005737,cytoplasm;GO:0009328,phenylalanine-tRNA ligase complex	GO:0005524,ATP binding;GO:0046872,metal ion binding;GO:0004826,phenylalanine-tRNA ligase activity;GO:0000049,tRNA binding	GO:0006432,phenylalanyl-tRNA aminoacylation	nta:107799344,path:nta00970,Aminoacyl-tRNA biosynthesis
Niben101Scf02031g00026.1	Niben101Scf02031g00026.1		ATP-dependent RNA helicase eIF4A	GO:0010494,cytoplasmic stress granule	GO:0005524,ATP binding;GO:0016887,ATP hydrolysis activity;GO:0003723,RNA binding;GO:0003724,RNA helicase activity;GO:0003743,translation initiation factor activity	GO:0002183,cytoplasmic translational initiation
Niben101Scf01072g03005.1	Niben101Scf01072g03005.1		ATP-dependent Clp protease proteolytic subunit	GO:0009507,chloroplast;GO:0009368,endopeptidase Clp complex;GO:0009532,plastid stroma	GO:0004176,ATP-dependent peptidase activity;GO:0051117,ATPase binding;GO:0004252,serine-type endopeptidase activity	GO:0006515,protein quality control for misfolded or incompletely synthesized proteins
Niben101Scf02373g04023.1	Niben101Scf02373g04023.1		Serine/arginine-rich splicing factor 12	GO:0016607,nuclear speck	GO:0003723,RNA binding	GO:0000398,mRNA splicing, via spliceosome	nta:107808979,path:nta03040,Spliceosome
Niben101Scf04945g00007.1	Niben101Scf04945g00007.1		Solanesyl diphosphate synthase 1	GO:0009507,chloroplast	GO:0004659,prenyltransferase activity	GO:0008299,isoprenoid biosynthetic process;GO:0010236,plastoquinone biosynthetic process	nta:107832641,path:nta00900,Terpenoid backbone biosynthesis
Niben101Scf04641g01003.1	Niben101Scf04641g01003.1		Short-chain dehydrogenase reductase 3a
Niben101Scf01673g01007.1	Niben101Scf01673g01007.1		Lysine--tRNA ligase	GO:0005829,cytosol	GO:0005524,ATP binding;GO:0004824,lysine-tRNA ligase activity;GO:0000049,tRNA binding	GO:0006430,lysyl-tRNA aminoacylation	nta:107766274,path:nta00970,Aminoacyl-tRNA biosynthesis
Niben101Scf01073g01008.1	Niben101Scf01073g01008.1		Linoleate 9S-lipoxygenase 1		GO:0046872,metal ion binding;GO:0016702,oxidoreductase activity, acting on single donors with incorporation of molecular oxygen, incorporation of two atoms of oxygen	GO:0006633,fatty acid biosynthetic process;GO:0034440,lipid oxidation;GO:0031408,oxylipin biosynthetic process	nta:107829039,path:nta00591,Linoleic acid metabolism;nta:107829039,path:nta00592,alpha-Linolenic acid metabolism
Niben101Scf00863g10002.1	Niben101Scf00863g10002.1		stearoyl-acyl carrier protein desaturase	GO:0009507,chloroplast	GO:0045300,acyl-[acyl-carrier-protein] desaturase activity;GO:0046872,metal ion binding	GO:0006633,fatty acid biosynthetic process;GO:0006631,fatty acid metabolic process	nta:107790638,path:nta00061,Fatty acid biosynthesis;nta:107790638,path:nta01040,Biosynthesis of unsaturated fatty acids
Niben101Scf03550g00017.1	Niben101Scf03550g00017.1		T-complex protein 1 subunit delta	GO:0005832,chaperonin-containing T-complex	GO:0005524,ATP binding;GO:0016887,ATP hydrolysis activity;GO:0140662,ATP-dependent protein folding chaperone;GO:0051082,unfolded protein binding	GO:0006457,protein folding
Niben101Scf02913g00013.1	Niben101Scf02913g00013.1		Pyruvate kinase family protein LENGTH=510	GO:0005737,cytoplasm	GO:0005524,ATP binding;GO:0016301,kinase activity;GO:0000287,magnesium ion binding;GO:0030955,potassium ion binding;GO:0004743,pyruvate kinase activity	GO:0006096,glycolytic process;GO:0016310,phosphorylation	nta:107818508,path:nta00010,Glycolysis / Gluconeogenesis;nta:107818508,path:nta00620,Pyruvate metabolism
Niben101Scf16898g00001.1	Niben101Scf16898g00001.1		Magnesium-chelatase subunit ChlI	GO:0009570,chloroplast stroma	GO:0005524,ATP binding;GO:0016887,ATP hydrolysis activity;GO:0016851,magnesium chelatase activity	GO:0015995,chlorophyll biosynthetic process;GO:0015979,photosynthesis	nta:107783891,path:nta00860,Porphyrin metabolism
Niben101Scf06668g02002.1	Niben101Scf06668g02002.1		V-type proton ATPase subunit E	GO:0033178,proton-transporting two-sector ATPase complex, catalytic domain	GO:0046961,proton-transporting ATPase activity, rotational mechanism		nta:107760017,path:nta00190,Oxidative phosphorylation;nta:107760017,path:nta04145,Phagosome
Niben101Scf01171g06004.1	Niben101Scf01171g06004.1		50S ribosomal protein L13	GO:0022625,cytosolic large ribosomal subunit;GO:0005840,ribosome	GO:0003729,mRNA binding;GO:0003735,structural constituent of ribosome	GO:0017148,negative regulation of translation;GO:0006412,translation	nta:107824149,path:nta03010,Ribosome
Niben101Scf00428g07007.1	Niben101Scf00428g07007.1		Histone H1	GO:0005730,nucleolus;GO:0000786,nucleosome;GO:0005634,nucleus	GO:0003690,double-stranded DNA binding;GO:0031492,nucleosomal DNA binding;GO:0003743,translation initiation factor activity	GO:0030261,chromosome condensation;GO:0045910,negative regulation of DNA recombination;GO:0006334,nucleosome assembly
Niben101Scf02367g05038.1	Niben101Scf02367g05038.1		ascorbate peroxidase 4 LENGTH=349		GO:0020037,heme binding;GO:0004601,peroxidase activity	GO:0034599,cellular response to oxidative stress;GO:0042744,hydrogen peroxide catabolic process;GO:0000302,response to reactive oxygen species	nta:107821470,path:nta00053,Ascorbate and aldarate metabolism;nta:107821470,path:nta00480,Glutathione metabolism
Niben101Scf00349g06005.1	Niben101Scf00349g06005.1		Eukaryotic aspartyl protease family protein LENGTH=474		GO:0004190,aspartic-type endopeptidase activity	GO:0006508,proteolysis
Niben101Scf09401g00007.1	Niben101Scf09401g00007.1		Superoxide dismutase [Mn]	GO:0005739,mitochondrion	GO:0030145,manganese ion binding;GO:0004784,superoxide dismutase activity		nta:107830263,path:nta04146,Peroxisome
Niben101Scf14877g01015.1	Niben101Scf14877g01015.1		Oxysterol-binding protein-related protein 3C	GO:0005829,cytosol;GO:0043231,intracellular membrane-bounded organelle;GO:0016020,membrane	GO:0032934,sterol binding;GO:0015248,sterol transporter activity
Niben101Scf06349g00011.1	Niben101Scf06349g00011.1		Serine protease Do-like HtrA	GO:0043231,intracellular membrane-bounded organelle	GO:0004252,serine-type endopeptidase activity	GO:0006508,proteolysis
Niben101Ctg13736g00004.1	Niben101Ctg13736g00004.1		Glucan endo-1,3-beta-glucosidase	GO:0005576,extracellular region	GO:0042973,glucan endo-1,3-beta-D-glucosidase activity	GO:0005975,carbohydrate metabolic process;GO:0006952,defense response
Niben101Scf02220g05009.1	Niben101Scf02220g05009.1		Chaperone protein ClpB	GO:0005737,cytoplasm	GO:0005524,ATP binding;GO:0016887,ATP hydrolysis activity	GO:0034605,cellular response to heat;GO:0042026,protein refolding
Niben101Scf04562g01004.1	Niben101Scf04562g01004.1		Signal recognition particle 54 kDa protein 2	GO:0005829,cytosol;GO:0005783,endoplasmic reticulum;GO:0005786,signal recognition particle, endoplasmic reticulum targeting	GO:0008312,7S RNA binding;GO:0016887,ATP hydrolysis activity;GO:0030942,endoplasmic reticulum signal peptide binding;GO:0005525,GTP binding;GO:0003924,GTPase activity	GO:0006616,SRP-dependent cotranslational protein targeting to membrane, translocation	nta:107778901,path:nta03060,Protein export
Niben101Scf01822g16001.1	Niben101Scf01822g16001.1		conserved hypothetical protein [Albugo laibachii Nc14]	GO:0005739,mitochondrion	GO:0044877,protein-containing complex binding	GO:1901006,ubiquinone-6 biosynthetic process
Niben101Scf01189g04012.1	Niben101Scf01189g04012.1		glutamine amidotransferase [Desulfovibrio sp. A2] gb|EGY24267.1| intracellular protease, PfpI family protein [Desulfovibrio sp. A2]				nta:107790977,path:nta00620,Pyruvate metabolism
Niben101Scf04490g00001.1	Niben101Scf04490g00001.1		Heat shock 70 kDa protein 1-like	GO:0005737,cytoplasm;GO:0005788,endoplasmic reticulum lumen	GO:0005524,ATP binding;GO:0016887,ATP hydrolysis activity;GO:0140662,ATP-dependent protein folding chaperone;GO:0031072,heat shock protein binding;GO:0044183,protein folding chaperone	GO:0051085,chaperone cofactor-dependent protein refolding;GO:0042026,protein refolding	nta:107802280,path:nta03040,Spliceosome;nta:107802280,path:nta04141,Protein processing in endoplasmic reticulum;nta:107802280,path:nta04144,Endocytosis
Niben101Scf08859g00009.1	Niben101Scf08859g00009.1		Polyadenylate-binding protein	GO:0005829,cytosol	GO:0003729,mRNA binding
Niben101Scf00725g03013.1	Niben101Scf00725g03013.1		Eukaryotic aspartyl protease family protein LENGTH=500		GO:0004190,aspartic-type endopeptidase activity	GO:0006508,proteolysis
Niben101Scf00568g04025.1	Niben101Scf00568g04025.1		Photosystem I P700 chlorophyll a apoprotein A1	GO:0009507,chloroplast;GO:0009522,photosystem I;GO:0042651,thylakoid membrane	GO:0051539,4 iron, 4 sulfur cluster binding;GO:0016168,chlorophyll binding;GO:0009055,electron transfer activity;GO:0000287,magnesium ion binding	GO:0015979,photosynthesis	nta:800453,path:nta00195,Photosynthesis
Niben101Scf07109g04011.1	Niben101Scf07109g04011.1		Ras-like GTP-binding protein RHO	GO:0042995,cell projection;GO:0031410,cytoplasmic vesicle;GO:0005856,cytoskeleton;GO:0005886,plasma membrane	GO:0005525,GTP binding;GO:0003924,GTPase activity;GO:0019901,protein kinase binding	GO:0007015,actin filament organization;GO:0030865,cortical cytoskeleton organization;GO:0007163,establishment or maintenance of cell polarity;GO:0032956,regulation of actin cytoskeleton organization;GO:0008360,regulation of cell shape;GO:0007165,signal transduction;GO:0007264,small GTPase mediated signal transduction	nta:107799203,path:nta04145,Phagosome;nta:107808327,path:nta04145,Phagosome
Niben101Scf03069g04013.1	Niben101Scf03069g04013.1		Elongation factor 1-beta	GO:0005829,cytosol;GO:0005853,eukaryotic translation elongation factor 1 complex	GO:0005085,guanyl-nucleotide exchange factor activity;GO:0003746,translation elongation factor activity	GO:0006414,translational elongation
Niben101Scf15836g00013.1	Niben101Scf15836g00013.1		isovaleryl-CoA-dehydrogenase LENGTH=409	GO:0005739,mitochondrion	GO:0050660,flavin adenine dinucleotide binding;GO:0008470,isovaleryl-CoA dehydrogenase activity	GO:0006552,leucine catabolic process	nta:107826219,path:nta00280,Valine, leucine and isoleucine degradation
Niben101Scf07580g07010.1	Niben101Scf07580g07010.1		RNA-binding KH domain-containing protein LENGTH=286	GO:0005634,nucleus	GO:0003723,RNA binding;GO:0003729,mRNA binding	GO:0048024,regulation of mRNA splicing, via spliceosome
Niben101Scf01497g03008.1	Niben101Scf01497g03008.1		Catalase	GO:0005737,cytoplasm;GO:0005777,peroxisome	GO:0004096,catalase activity;GO:0020037,heme binding;GO:0046872,metal ion binding	GO:0042744,hydrogen peroxide catabolic process;GO:0042542,response to hydrogen peroxide;GO:0006979,response to oxidative stress	nta:107828252,path:nta00630,Glyoxylate and dicarboxylate metabolism;nta:107828252,path:nta00380,Tryptophan metabolism;nta:107828252,path:nta04016,MAPK signaling pathway - plant;nta:107828252,path:nta04146,Peroxisome;nta:107799583,path:nta00630,Glyoxylate and dicarboxylate metabolism;nta:107799583,path:nta00380,Tryptophan metabolism;nta:107799583,path:nta04016,MAPK signaling pathway - plant;nta:10…
Niben101Scf05519g01007.1	Niben101Scf05519g01007.1		Protein argonaute 4	GO:0005737,cytoplasm;GO:1990904,ribonucleoprotein complex	GO:0003723,RNA binding;GO:0004521,RNA endonuclease activity	GO:0051607,defense response to virus;GO:0035194,regulatory ncRNA-mediated post-transcriptional gene silencing
Niben101Scf06661g03006.1	Niben101Scf06661g03006.1		Zinc finger CCCH domain-containing protein 14	GO:0005737,cytoplasm;GO:0005634,nucleus	GO:0046872,metal ion binding;GO:0003729,mRNA binding	GO:0006355,regulation of DNA-templated transcription;GO:0010468,regulation of gene expression
Niben101Scf02659g01005.1	Niben101Scf02659g01005.1		Glucose-6-phosphate isomerase	GO:0005829,cytosol	GO:0097367,carbohydrate derivative binding;GO:0004347,glucose-6-phosphate isomerase activity;GO:0048029,monosaccharide binding	GO:0006094,gluconeogenesis;GO:0051156,glucose 6-phosphate metabolic process;GO:0006096,glycolytic process;GO:1901135,carbohydrate derivative metabolic process	nta:107788918,path:nta00010,Glycolysis / Gluconeogenesis;nta:107788918,path:nta00030,Pentose phosphate pathway;nta:107788918,path:nta00500,Starch and sucrose metabolism;nta:107788918,path:nta00520,Amino sugar and nucleotide sugar metabolism
Niben101Scf03839g04019.1	Niben101Scf03839g04019.1		Glycine dehydrogenase (decarboxylating)	GO:0005960,glycine cleavage complex;GO:0005739,mitochondrion	GO:0016594,glycine binding;GO:0004375,glycine dehydrogenase (decarboxylating) activity;GO:0030170,pyridoxal phosphate binding	GO:0019464,glycine decarboxylation via glycine cleavage system;GO:1901566,organonitrogen compound biosynthetic process	nta:107781010,path:nta00630,Glyoxylate and dicarboxylate metabolism;nta:107781010,path:nta00260,Glycine, serine and threonine metabolism
Niben101Scf03401g01009.1	Niben101Scf03401g01009.1		glycine-rich protein precursor [Nicotiana tabacum]
Niben101Scf10834g03005.1	Niben101Scf10834g03005.1		Calreticulin-3	GO:0005788,endoplasmic reticulum lumen;GO:0005789,endoplasmic reticulum membrane	GO:0005509,calcium ion binding;GO:0030246,carbohydrate binding;GO:0051082,unfolded protein binding	GO:0006457,protein folding;GO:0030433,ubiquitin-dependent ERAD pathway	nta:107776924,path:nta04141,Protein processing in endoplasmic reticulum;nta:107776924,path:nta04145,Phagosome
Niben101Scf01444g02009.1	Niben101Scf01444g02009.1		60S ribosomal protein L23a	GO:0022625,cytosolic large ribosomal subunit	GO:0003729,mRNA binding;GO:0019843,rRNA binding;GO:0003735,structural constituent of ribosome	GO:0000027,ribosomal large subunit assembly;GO:0006412,translation	nta:107805175,path:nta03010,Ribosome
Niben101Scf06590g00003.1	Niben101Scf06590g00003.1		ascorbate peroxidase 1 LENGTH=250	GO:0009507,chloroplast	GO:0020037,heme binding;GO:0016688,L-ascorbate peroxidase activity;GO:0140825,lactoperoxidase activity;GO:0046872,metal ion binding;GO:0004601,peroxidase activity	GO:0034599,cellular response to oxidative stress;GO:0042744,hydrogen peroxide catabolic process;GO:0000302,response to reactive oxygen species	nta:107759703,path:nta00053,Ascorbate and aldarate metabolism;nta:107759703,path:nta00480,Glutathione metabolism
Niben101Scf13762g01039.1	Niben101Scf13762g01039.1		Polyadenylate-binding protein 1-like	GO:0005829,cytosol	GO:0003729,mRNA binding
Niben101Scf01548g00002.1	Niben101Scf01548g00002.1		Chlorophyll a-b binding protein 36, chloroplastic	GO:0009535,chloroplast thylakoid membrane;GO:0009522,photosystem I;GO:0009523,photosystem II	GO:0016168,chlorophyll binding	GO:0009768,photosynthesis, light harvesting in photosystem I;GO:0009416,response to light stimulus	nta:107809852,path:nta00196,Photosynthesis - antenna proteins
Niben101Scf15962g00017.1	Niben101Scf15962g00017.1		Fructosamine-3-kinase	GO:0009507,chloroplast	GO:0016301,kinase activity;GO:0102193,protein-ribulosamine 3-kinase activity	GO:0016310,phosphorylation
Niben101Scf04910g01007.1	Niben101Scf04910g01007.1		Sucrose synthase		GO:0016157,sucrose synthase activity	GO:0005985,sucrose metabolic process	nta:107775654,path:nta00500,Starch and sucrose metabolism
Niben101Scf03184g01002.1	Niben101Scf03184g01002.1		RNA-binding KH domain-containing protein PEPPER [Arabidopsis thaliana] emb|CAB39665.1| putative nucleic acid binding protein [Arabidopsis thaliana] emb|CAB79455.1| putative nucleic acid binding protein [Arabidopsis thaliana] gb|AAL07137.1| putative nucleic acid binding protein [Arabidopsis thaliana] gb|AAM20510.1| putative nucleic acid binding protein [Arabidopsis thaliana] gb|AAM45112.1| putativ…	GO:0005737,cytoplasm;GO:0005634,nucleus	GO:0003729,mRNA binding	GO:0010468,regulation of gene expression
Niben101Scf03133g00003.1	Niben101Scf03133g00003.1		Glyceraldehyde-3-phosphate dehydrogenase 2		GO:0004365,glyceraldehyde-3-phosphate dehydrogenase (NAD+) (phosphorylating) activity;GO:0051287,NAD binding;GO:0050661,NADP binding	GO:0006006,glucose metabolic process	nta:107767301,path:nta00710,Carbon fixation in photosynthetic organisms
Niben101Scf14996g00009.1	Niben101Scf14996g00009.1		Catalase	GO:0005737,cytoplasm;GO:0005777,peroxisome;GO:0005886,plasma membrane	GO:0004096,catalase activity;GO:0020037,heme binding;GO:0046872,metal ion binding	GO:0042744,hydrogen peroxide catabolic process;GO:0042542,response to hydrogen peroxide
Niben101Scf03952g01001.1	Niben101Scf03952g01001.1		ATP-dependent RNA helicase dbp4		GO:0005524,ATP binding;GO:0016787,hydrolase activity;GO:0003723,RNA binding;GO:0003724,RNA helicase activity
Niben101Scf00672g03001.1	Niben101Scf00672g03001.1		Pectinacetylesterase family protein LENGTH=444	GO:0005576,extracellular region;GO:0009505,plant-type cell wall	GO:0052793,pectin acetylesterase activity;GO:0016787,hydrolase activity	GO:0071555,cell wall organization
Niben101Scf00223g03017.1	Niben101Scf00223g03017.1		Actin-depolymerizing factor 2	GO:0015629,actin cytoskeleton;GO:0005737,cytoplasm	GO:0051015,actin filament binding	GO:0030042,actin filament depolymerization
Niben101Scf15653g02011.1	Niben101Scf15653g02011.1		branched-chain alpha-keto acid dehydrogenase subunit E2 [Prochlorococcus sp. W4]	GO:0045254,pyruvate dehydrogenase complex	GO:0004742,dihydrolipoyllysine-residue acetyltransferase activity	GO:0006086,acetyl-CoA biosynthetic process from pyruvate	nta:107817385,path:nta00010,Glycolysis / Gluconeogenesis;nta:107817385,path:nta00020,Citrate cycle (TCA cycle);nta:107817385,path:nta00620,Pyruvate metabolism
Niben101Scf00653g01009.1	Niben101Scf00653g01009.1		thioredoxin F2 LENGTH=185
Niben101Scf07419g00003.1	Niben101Scf07419g00003.1		FRIGIDA-like protein 4a			GO:0030154,cell differentiation;GO:0009908,flower development
Niben101Scf00177g07008.1	Niben101Scf00177g07008.1		violaxanthin de-epoxidase-related LENGTH=522		GO:0046422,violaxanthin de-epoxidase activity	GO:0015994,chlorophyll metabolic process;GO:0010028,xanthophyll cycle	nta:107780507,path:nta00906,Carotenoid biosynthesis
Niben101Scf00595g00013.1	Niben101Scf00595g00013.1		Sec-independent protein translocase protein TatA	GO:0016020,membrane;GO:0009579,thylakoid		GO:0006886,intracellular protein transport;GO:0043953,protein transport by the Tat complex
Niben101Scf00983g02001.1	Niben101Scf00983g02001.1		isocitrate dehydrogenase LENGTH=416	GO:0005739,mitochondrion	GO:0004450,isocitrate dehydrogenase (NADP+) activity;GO:0000287,magnesium ion binding;GO:0051287,NAD binding	GO:0006102,isocitrate metabolic process;GO:0006739,NADP metabolic process;GO:0006099,tricarboxylic acid cycle
Niben101Scf12017g00012.1	Niben101Scf12017g00012.1		60S ribosomal protein L18a	GO:0022625,cytosolic large ribosomal subunit	GO:0003735,structural constituent of ribosome	GO:0006412,translation	nta:107828661,path:nta03010,Ribosome
Niben101Scf35628g00001.1	Niben101Scf35628g00001.1		Photosystem I reaction center subunit N, chloroplastic	GO:0030093,chloroplast photosystem I		GO:0015979,photosynthesis	nta:107759735,path:nta00195,Photosynthesis;nta:107812403,path:nta00195,Photosynthesis
Niben101Scf02507g03001.1	Niben101Scf02507g03001.1		Thioredoxin superfamily protein LENGTH=186	GO:0005789,endoplasmic reticulum membrane	GO:0046872,metal ion binding;GO:0061630,ubiquitin protein ligase activity;GO:0044390,ubiquitin-like protein conjugating enzyme binding	GO:0071712,ER-associated misfolded protein catabolic process;GO:0016567,protein ubiquitination;GO:0006511,ubiquitin-dependent protein catabolic process	nta:107817446,path:nta04141,Protein processing in endoplasmic reticulum
Niben101Scf01157g00004.1	Niben101Scf01157g00004.1		ATP-dependent zinc metalloprotease FtsH 2	GO:0009534,chloroplast thylakoid;GO:0016020,membrane	GO:0005524,ATP binding;GO:0016887,ATP hydrolysis activity;GO:0004176,ATP-dependent peptidase activity;GO:0004222,metalloendopeptidase activity	GO:0006508,proteolysis
Niben101Scf05750g03024.1	Niben101Scf05750g03024.1		Adenylate kinase family protein LENGTH=248	GO:0005737,cytoplasm;GO:0005739,mitochondrion	GO:0004017,adenylate kinase activity;GO:0005524,ATP binding	GO:0016310,phosphorylation	nta:107800414,path:nta00230,Purine metabolism;nta:107800414,path:nta00730,Thiamine metabolism
Niben101Scf30418g00013.1	Niben101Scf30418g00013.1		dehydroascorbate reductase 2 LENGTH=213		GO:0045174,glutathione dehydrogenase (ascorbate) activity;GO:0004364,glutathione transferase activity	GO:0033355,ascorbate glutathione cycle	nta:107777254,path:nta00053,Ascorbate and aldarate metabolism;nta:107777254,path:nta00480,Glutathione metabolism
Niben101Scf01171g03016.1	Niben101Scf01171g03016.1		Adenosylhomocysteinase	GO:0005829,cytosol	GO:0004013,adenosylhomocysteinase activity	GO:0006730,one-carbon metabolic process;GO:0033353,S-adenosylmethionine cycle	nta:107761175,path:nta00270,Cysteine and methionine metabolism
Niben101Scf06235g03014.1	Niben101Scf06235g03014.1		haloacid dehalogenase-like hydrolase family protein LENGTH=1055
Niben101Scf01116g01004.1	Niben101Scf01116g01004.1		Photosystem II 10 kDa polypeptide, chloroplastic	GO:0009535,chloroplast thylakoid membrane;GO:0009654,photosystem II oxygen evolving complex		GO:0015979,photosynthesis	nta:107810205,path:nta00195,Photosynthesis
Niben101Scf03712g01020.1	Niben101Scf03712g01020.1		Fe superoxide dismutase 3 LENGTH=263	GO:0042644,chloroplast nucleoid	GO:0046872,metal ion binding;GO:0004784,superoxide dismutase activity		nta:107820063,path:nta04146,Peroxisome
Niben101Scf04738g02001.1	Niben101Scf04738g02001.1		GDSL esterase/lipase		GO:0016788,hydrolase activity, acting on ester bonds
Niben101Scf08613g02006.1	Niben101Scf08613g02006.1		Carotenoid 9,10(9',10')-cleavage dioxygenase 1	GO:0009570,chloroplast stroma	GO:0010436,carotenoid dioxygenase activity;GO:0046872,metal ion binding	GO:0016121,carotene catabolic process	nta:107767418,path:nta00906,Carotenoid biosynthesis
Niben101Scf14233g00013.1	Niben101Scf14233g00013.1		Copine-3	GO:0005886,plasma membrane	GO:0005544,calcium-dependent phospholipid binding	GO:0071277,cellular response to calcium ion
Niben101Scf04776g01001.1	Niben101Scf04776g01001.1		Endo-1,3;1,4-beta-D-glucanase		GO:0016787,hydrolase activity
Niben101Scf12394g02002.1	Niben101Scf12394g02002.1		40S ribosomal protein S7	GO:0022627,cytosolic small ribosomal subunit;GO:0032040,small-subunit processome	GO:0003735,structural constituent of ribosome	GO:0042274,ribosomal small subunit biogenesis;GO:0006364,rRNA processing;GO:0006412,translation	nta:107768552,path:nta03010,Ribosome;nta:107783404,path:nta03010,Ribosome
Niben101Scf10277g00009.1	Niben101Scf10277g00009.1		26S protease regulatory subunit 4	GO:0005829,cytosol;GO:0005634,nucleus;GO:0034098,VCP-NPL4-UFD1 AAA ATPase complex	GO:0005524,ATP binding;GO:0016887,ATP hydrolysis activity;GO:0031593,polyubiquitin modification-dependent protein binding	GO:0097352,autophagosome maturation;GO:0051301,cell division;GO:0071712,ER-associated misfolded protein catabolic process;GO:0051228,mitotic spindle disassembly;GO:0030970,retrograde protein transport, ER to cytosol;GO:0030433,ubiquitin-dependent ERAD pathway	nta:107817432,path:nta04141,Protein processing in endoplasmic reticulum
Niben101Scf06556g11022.1	Niben101Scf06556g11022.1		acyl-CoA dehydrogenase-related LENGTH=824	GO:0005737,cytoplasm	GO:0003995,acyl-CoA dehydrogenase activity;GO:0050660,flavin adenine dinucleotide binding	GO:0033539,fatty acid beta-oxidation using acyl-CoA dehydrogenase	nta:107764289,path:nta00071,Fatty acid degradation;nta:107764289,path:nta00280,Valine, leucine and isoleucine degradation
Niben101Scf01091g00041.1	Niben101Scf01091g00041.1		formate dehydrogenase LENGTH=384	GO:0009507,chloroplast;GO:0005739,mitochondrion	GO:0008863,formate dehydrogenase (NAD+) activity;GO:0051287,NAD binding;GO:0016616,oxidoreductase activity, acting on the CH-OH group of donors, NAD or NADP as acceptor	GO:0042183,formate catabolic process	nta:107827290,path:nta00630,Glyoxylate and dicarboxylate metabolism
Niben101Scf05368g03015.1	Niben101Scf05368g03015.1		Ribulose bisphosphate carboxylase/oxygenase activase	GO:0009570,chloroplast stroma	GO:0005524,ATP binding;GO:0016887,ATP hydrolysis activity;GO:0046863,ribulose-1,5-bisphosphate carboxylase/oxygenase activator activity
Niben101Scf03460g05002.1	Niben101Scf03460g05002.1		Formate--tetrahydrofolate ligase		GO:0005524,ATP binding;GO:0004329,formate-tetrahydrofolate ligase activity	GO:0035999,tetrahydrofolate interconversion	nta:107813791,path:nta00670,One carbon pool by folate
Niben101Scf03998g00019.1	Niben101Scf03998g00019.1		Aldehyde dehydrogenase family 1 member A3		GO:0004029,aldehyde dehydrogenase (NAD+) activity;GO:0043878,glyceraldehyde-3-phosphate dehydrogenase (NAD+) (non-phosphorylating) activity		nta:107796971,path:nta00010,Glycolysis / Gluconeogenesis;nta:107796971,path:nta00053,Ascorbate and aldarate metabolism;nta:107796971,path:nta00620,Pyruvate metabolism;nta:107796971,path:nta00071,Fatty acid degradation;nta:107796971,path:nta00561,Glycerolipid metabolism;nta:107796971,path:nta00260,Glycine, serine and threonine metabolism;nta:107796971,path:nta00280,Valine, leucine and isoleucine d…
Niben101Ctg16374g00011.1	Niben101Ctg16374g00011.1		Histone H2A.J	GO:0000786,nucleosome;GO:0005634,nucleus	GO:0003677,DNA binding;GO:0046982,protein heterodimerization activity;GO:0030527,structural constituent of chromatin
Niben101Scf05317g00004.1	Niben101Scf05317g00004.1		40S ribosomal protein S13	GO:0022627,cytosolic small ribosomal subunit;GO:0005730,nucleolus	GO:0070181,small ribosomal subunit rRNA binding;GO:0003735,structural constituent of ribosome	GO:0006412,translation	nta:107789793,path:nta03010,Ribosome;nta:107790766,path:nta03010,Ribosome;nta:107797659,path:nta03010,Ribosome;nta:107803492,path:nta03010,Ribosome;nta:107808791,path:nta03010,Ribosome;nta:107816852,path:nta03010,Ribosome
Niben101Scf02693g00001.1	Niben101Scf02693g00001.1		ADP-ribosylation factor-like protein 3	GO:0030127,COPII vesicle coat;GO:0070971,endoplasmic reticulum exit site;GO:0005794,Golgi apparatus	GO:0005525,GTP binding;GO:0003924,GTPase activity	GO:0006888,endoplasmic reticulum to Golgi vesicle-mediated transport;GO:0006886,intracellular protein transport;GO:0061024,membrane organization;GO:0070863,positive regulation of protein exit from endoplasmic reticulum;GO:0003400,regulation of COPII vesicle coating;GO:0016050,vesicle organization	nta:107781632,path:nta04141,Protein processing in endoplasmic reticulum;nta:107817985,path:nta04141,Protein processing in endoplasmic reticulum
Niben101Scf03169g06003.1	Niben101Scf03169g06003.1		Glutaredoxin-C9
Niben101Scf28181g00009.1	Niben101Scf28181g00009.1		Polyphenol oxidase 2	GO:0009543,chloroplast thylakoid lumen	GO:0004097,catechol oxidase activity;GO:0046872,metal ion binding	GO:0046148,pigment biosynthetic process
Niben101Scf02461g00003.1	Niben101Scf02461g00003.1		phosphoglycerate kinase LENGTH=401	GO:0005829,cytosol	GO:0043531,ADP binding;GO:0005524,ATP binding;GO:0004618,phosphoglycerate kinase activity	GO:0006094,gluconeogenesis;GO:0006096,glycolytic process;GO:0016310,phosphorylation	nta:107783850,path:nta00010,Glycolysis / Gluconeogenesis;nta:107783850,path:nta00710,Carbon fixation in photosynthetic organisms
Niben101Scf00568g04029.1	Niben101Scf00568g04029.1		Ribulose bisphosphate carboxylase large chain	GO:0009507,chloroplast	GO:0000287,magnesium ion binding;GO:0004497,monooxygenase activity;GO:0016984,ribulose-bisphosphate carboxylase activity	GO:0009853,photorespiration;GO:0019253,reductive pentose-phosphate cycle	nta:800513,path:nta00630,Glyoxylate and dicarboxylate metabolism;nta:800513,path:nta00710,Carbon fixation in photosynthetic organisms
Niben101Scf06091g06016.1	Niben101Scf06091g06016.1		Chaperone protein DnaJ	GO:0005737,cytoplasm	GO:0005524,ATP binding;GO:0031072,heat shock protein binding;GO:0046872,metal ion binding;GO:0051082,unfolded protein binding	GO:0051085,chaperone cofactor-dependent protein refolding;GO:0042026,protein refolding;GO:0009408,response to heat
Niben101Scf05295g05012.1	Niben101Scf05295g05012.1		Thiosulfate/3-mercaptopyruvate sulfurtransferase 2	GO:0005739,mitochondrion	GO:0004792,thiosulfate sulfurtransferase activity		nta:107811870,path:nta00920,Sulfur metabolism;nta:107811870,path:nta00270,Cysteine and methionine metabolism;nta:107811870,path:nta04122,Sulfur relay system
Niben101Scf06685g00010.1	Niben101Scf06685g00010.1		Tubulin beta-3 chain	GO:0005737,cytoplasm;GO:0005874,microtubule	GO:0005525,GTP binding;GO:0003924,GTPase activity;GO:0005200,structural constituent of cytoskeleton	GO:0000226,microtubule cytoskeleton organization;GO:0000278,mitotic cell cycle	nta:107816149,path:nta04145,Phagosome
Niben101Scf09253g00011.1	Niben101Scf09253g00011.1		Carbonic anhydrase		GO:0004089,carbonate dehydratase activity;GO:0008270,zinc ion binding	GO:0015976,carbon utilization
Niben101Scf04375g08004.1	Niben101Scf04375g08004.1		T-complex protein 1 subunit alpha	GO:0005832,chaperonin-containing T-complex	GO:0005524,ATP binding;GO:0016887,ATP hydrolysis activity;GO:0140662,ATP-dependent protein folding chaperone;GO:0051082,unfolded protein binding	GO:0006457,protein folding
Niben101Scf00096g02003.1	Niben101Scf00096g02003.1		Zinc finger CCCH domain-containing protein 14	GO:0005737,cytoplasm;GO:0005634,nucleus	GO:0046872,metal ion binding;GO:0003729,mRNA binding	GO:0006355,regulation of DNA-templated transcription;GO:0010468,regulation of gene expression
Niben101Scf08128g00006.1	Niben101Scf08128g00006.1		Eukaryotic translation initiation factor 3 subunit B	GO:0016282,eukaryotic 43S preinitiation complex;GO:0033290,eukaryotic 48S preinitiation complex;GO:0005852,eukaryotic translation initiation factor 3 complex	GO:0003723,RNA binding;GO:0003743,translation initiation factor activity;GO:0031369,translation initiation factor binding	GO:0001732,formation of cytoplasmic translation initiation complex;GO:0006413,translational initiation
Niben101Scf02021g01005.1	Niben101Scf02021g01005.1		3-beta hydroxysteroid dehydrogenase [Fischerella sp. PCC 9605]	GO:0005829,cytosol	GO:0003723,RNA binding	GO:0006364,rRNA processing
Niben101Scf01285g04011.1	Niben101Scf01285g04011.1		60S ribosomal protein L34	GO:0022625,cytosolic large ribosomal subunit	GO:0003735,structural constituent of ribosome	GO:0042254,ribosome biogenesis;GO:0006412,translation	nta:107768952,path:nta03010,Ribosome
Niben101Scf07466g06004.1	Niben101Scf07466g06004.1		GDSL esterase/lipase		GO:0016788,hydrolase activity, acting on ester bonds
Niben101Scf13571g03004.1	Niben101Scf13571g03004.1		protease [Mycobacterium vanbaalenii] ref|YP_955914.1| oligopeptidase B [Mycobacterium vanbaalenii PYR-1] gb|ABM15908.1| oligopeptidase B, Serine peptidase, MEROPS family S09A [Mycobacterium vanbaalenii PYR-1]		GO:0004252,serine-type endopeptidase activity	GO:0006508,proteolysis
Niben101Scf04386g03005.1	Niben101Scf04386g03005.1		acetyl-CoA carboxylase [Bacteroides dorei]		GO:0046556,alpha-L-arabinofuranosidase activity	GO:0046373,L-arabinose metabolic process
Niben101Scf02216g01017.1	Niben101Scf02216g01017.1		Leucine-rich repeat receptor-like protein kinase family protein LENGTH=1045	GO:0005886,plasma membrane		GO:0050832,defense response to fungus
Niben101Scf01517g05010.1	Niben101Scf01517g05010.1		L-lactate dehydrogenase	GO:0005777,peroxisome	GO:0003973,(S)-2-hydroxy-acid oxidase activity;GO:0010181,FMN binding	GO:0051707,response to other organism	nta:107831828,path:nta00630,Glyoxylate and dicarboxylate metabolism;nta:107831828,path:nta04146,Peroxisome
Niben101Scf03284g07001.1	Niben101Scf03284g07001.1		Phospholipase A2 homolog 3	GO:0005576,extracellular region	GO:0005509,calcium ion binding;GO:0008289,lipid binding;GO:0004623,phospholipase A2 activity	GO:0050482,arachidonic acid secretion;GO:0016042,lipid catabolic process;GO:0006644,phospholipid metabolic process	nta:107816804,path:nta00564,Glycerophospholipid metabolism;nta:107816804,path:nta00565,Ether lipid metabolism;nta:107816804,path:nta00590,Arachidonic acid metabolism;nta:107816804,path:nta00591,Linoleic acid metabolism;nta:107816804,path:nta00592,alpha-Linolenic acid metabolism
Niben101Scf14012g00006.1	Niben101Scf14012g00006.1		30S ribosomal protein S2, chloroplastic	GO:0009507,chloroplast;GO:0005763,mitochondrial small ribosomal subunit	GO:0003735,structural constituent of ribosome	GO:0006412,translation	nta:800455,path:nta03010,Ribosome
Niben101Scf07638g04005.1	Niben101Scf07638g04005.1		ATP-dependent RNA helicase sub2		GO:0005524,ATP binding;GO:0016787,hydrolase activity;GO:0003723,RNA binding;GO:0003724,RNA helicase activity		nta:107800056,path:nta03040,Spliceosome;nta:107800056,path:nta03013,Nucleocytoplasmic transport;nta:107800056,path:nta03015,mRNA surveillance pathway
Niben101Scf00173g09004.1	Niben101Scf00173g09004.1		Ribulose bisphosphate carboxylase large chain	GO:0009507,chloroplast	GO:0000287,magnesium ion binding;GO:0004497,monooxygenase activity;GO:0016984,ribulose-bisphosphate carboxylase activity	GO:0009853,photorespiration;GO:0019253,reductive pentose-phosphate cycle	nta:800513,path:nta00630,Glyoxylate and dicarboxylate metabolism;nta:800513,path:nta00710,Carbon fixation in photosynthetic organisms
Niben101Scf06436g02010.1	Niben101Scf06436g02010.1		Remorin
Niben101Scf08080g00009.1	Niben101Scf08080g00009.1		Cycloartenol Synthase	GO:0005811,lipid droplet	GO:0016866,intramolecular transferase activity	GO:0016104,triterpenoid biosynthetic process	nta:107762593,path:nta00100,Steroid biosynthesis
Niben101Scf03882g04001.1	Niben101Scf03882g04001.1		50S ribosomal protein L2, chloroplastic	GO:0005739,mitochondrion;GO:1990904,ribonucleoprotein complex;GO:0005840,ribosome	GO:0003735,structural constituent of ribosome	GO:0006412,translation	nta:3205241,path:nta03010,Ribosome
Niben101Scf02685g00006.1	Niben101Scf02685g00006.1		ATP-dependent zinc metalloprotease FtsH	GO:0009534,chloroplast thylakoid;GO:0016020,membrane	GO:0005524,ATP binding;GO:0016887,ATP hydrolysis activity;GO:0004176,ATP-dependent peptidase activity;GO:0004222,metalloendopeptidase activity	GO:0006508,proteolysis
Niben101Scf00625g02004.1	Niben101Scf00625g02004.1		30S ribosomal protein S14, chloroplastic	GO:0005739,mitochondrion;GO:0015935,small ribosomal subunit;GO:0009507,chloroplast	GO:0003735,structural constituent of ribosome	GO:0006412,translation	nta:3205211,path:nta03010,Ribosome;nta:800488,path:nta03010,Ribosome
Niben101Scf06562g00009.1	Niben101Scf06562g00009.1		6-phosphogluconate dehydrogenase, decarboxylating		GO:0051287,NAD binding;GO:0050661,NADP binding;GO:0016491,oxidoreductase activity		nta:107808859,path:nta00280,Valine, leucine and isoleucine degradation
Niben101Scf02892g01023.1	Niben101Scf02892g01023.1		Ras-related protein Rab-25	GO:0005768,endosome;GO:0005794,Golgi apparatus	GO:0005525,GTP binding;GO:0003924,GTPase activity		nta:107814193,path:nta04144,Endocytosis
Niben101Scf00755g00010.1	Niben101Scf00755g00010.1		RNA-binding KH domain-containing protein PEPPER [Arabidopsis thaliana] emb|CAB39665.1| putative nucleic acid binding protein [Arabidopsis thaliana] emb|CAB79455.1| putative nucleic acid binding protein [Arabidopsis thaliana] gb|AAL07137.1| putative nucleic acid binding protein [Arabidopsis thaliana] gb|AAM20510.1| putative nucleic acid binding protein [Arabidopsis thaliana] gb|AAM45112.1| putativ…	GO:0005737,cytoplasm;GO:0005634,nucleus	GO:0003729,mRNA binding	GO:0010468,regulation of gene expression
Niben101Scf08680g00002.1	Niben101Scf08680g00002.1		UDP-glucose 6-dehydrogenase 3	GO:0005634,nucleus	GO:0051287,NAD binding;GO:0003979,UDP-glucose 6-dehydrogenase activity	GO:0006024,glycosaminoglycan biosynthetic process;GO:0006065,UDP-glucuronate biosynthetic process	nta:107771267,path:nta00040,Pentose and glucuronate interconversions;nta:107771267,path:nta00053,Ascorbate and aldarate metabolism;nta:107771267,path:nta00520,Amino sugar and nucleotide sugar metabolism
Niben101Scf33183g00001.1	Niben101Scf33183g00001.1		Octicosapeptide/Phox/Bem1p family protein LENGTH=720
Niben101Scf04782g02006.1	Niben101Scf04782g02006.1		pfkB-like carbohydrate kinase family protein LENGTH=384	GO:0005829,cytosol	GO:0008865,fructokinase activity	GO:0006000,fructose metabolic process	nta:107827722,path:nta00051,Fructose and mannose metabolism;nta:107827722,path:nta00500,Starch and sucrose metabolism;nta:107827722,path:nta00520,Amino sugar and nucleotide sugar metabolism
Niben101Scf00206g01004.1	Niben101Scf00206g01004.1		Charged multivesicular body protein 1	GO:0000815,ESCRT III complex;GO:0005771,multivesicular body		GO:0032509,endosome transport via multivesicular body sorting pathway;GO:0045324,late endosome to vacuole transport;GO:0015031,protein transport	nta:107826467,path:nta04144,Endocytosis
Niben101Scf10476g05007.1	Niben101Scf10476g05007.1		Dynamin-related protein 1E	GO:0005737,cytoplasm;GO:0016020,membrane;GO:0005874,microtubule	GO:0005525,GTP binding;GO:0003924,GTPase activity;GO:0008017,microtubule binding
Niben101Scf01077g04012.1	Niben101Scf01077g04012.1		2-isopropylmalate synthase 1 LENGTH=631	GO:0009507,chloroplast	GO:0003852,2-isopropylmalate synthase activity;GO:0046872,metal ion binding	GO:0009098,leucine biosynthetic process	nta:107822963,path:nta00620,Pyruvate metabolism;nta:107822963,path:nta00290,Valine, leucine and isoleucine biosynthesis
Niben101Scf01191g06012.1	Niben101Scf01191g06012.1		Calcium-dependent protein kinase family protein LENGTH=544	GO:0005737,cytoplasm;GO:0005634,nucleus	GO:0005524,ATP binding;GO:0005509,calcium ion binding;GO:0009931,calcium-dependent protein serine/threonine kinase activity;GO:0005516,calmodulin binding;GO:0004683,calmodulin-dependent protein kinase activity	GO:0035556,intracellular signal transduction;GO:0016310,phosphorylation
Niben101Scf08195g06016.1	Niben101Scf08195g06016.1		subtilisin-like serine protease 2 LENGTH=764		GO:0004252,serine-type endopeptidase activity	GO:0006508,proteolysis
Niben101Scf04906g00013.1	Niben101Scf04906g00013.1		Alcohol dehydrogenase		GO:0045551,cinnamyl-alcohol dehydrogenase activity;GO:0008270,zinc ion binding	GO:0009809,lignin biosynthetic process
Niben101Scf00321g04010.1	Niben101Scf00321g04010.1		epimerase [Fischerella sp. PCC 9605]
Niben101Scf00294g03034.1	Niben101Scf00294g03034.1		60S ribosomal protein L4	GO:0022625,cytosolic large ribosomal subunit	GO:0003723,RNA binding;GO:0003735,structural constituent of ribosome	GO:0006412,translation	nta:107812501,path:nta03010,Ribosome
Niben101Scf03030g00005.1	Niben101Scf03030g00005.1		Protein of unknown function (DUF1997) LENGTH=239
Niben101Scf35487g00005.1	Niben101Scf35487g00005.1		Calcium-binding EF hand family protein LENGTH=324		GO:0005509,calcium ion binding;GO:0030234,enzyme regulator activity		nta:107779166,path:nta04016,MAPK signaling pathway - plant;nta:107779166,path:nta04070,Phosphatidylinositol signaling system;nta:107779166,path:nta04626,Plant-pathogen interaction;nta:107813260,path:nta04016,MAPK signaling pathway - plant;nta:107813260,path:nta04070,Phosphatidylinositol signaling system;nta:107813260,path:nta04626,Plant-pathogen interaction
Niben101Scf06529g02013.1	Niben101Scf06529g02013.1		26S proteasome non-ATPase regulatory subunit 8 homolog A	GO:0005634,nucleus;GO:0008541,proteasome regulatory particle, lid subcomplex		GO:0043161,proteasome-mediated ubiquitin-dependent protein catabolic process	nta:107809911,path:nta03050,Proteasome
Niben101Scf04418g11001.1	Niben101Scf04418g11001.1		Ribonuclease 2	GO:0005576,extracellular region	GO:0033897,ribonuclease T2 activity;GO:0003723,RNA binding;GO:0004521,RNA endonuclease activity	GO:0006401,RNA catabolic process
Niben101Scf23814g00032.1	Niben101Scf23814g00032.1		Eukaryotic translation initiation factor 3 subunit C	GO:0016282,eukaryotic 43S preinitiation complex;GO:0033290,eukaryotic 48S preinitiation complex;GO:0005852,eukaryotic translation initiation factor 3 complex	GO:0003723,RNA binding;GO:0003743,translation initiation factor activity;GO:0031369,translation initiation factor binding	GO:0001732,formation of cytoplasmic translation initiation complex;GO:0006413,translational initiation
Niben101Scf05824g12005.1	Niben101Scf05824g12005.1		Tubulin alpha-2 chain	GO:0005737,cytoplasm;GO:0005874,microtubule	GO:0005525,GTP binding;GO:0016787,hydrolase activity;GO:0005200,structural constituent of cytoskeleton	GO:0000226,microtubule cytoskeleton organization;GO:0000278,mitotic cell cycle	nta:107826406,path:nta04145,Phagosome;nta:107827984,path:nta04145,Phagosome
Niben101Scf01209g04002.1	Niben101Scf01209g04002.1		Magnesium-chelatase subunit ChlI homolog	GO:0009507,chloroplast	GO:0005524,ATP binding;GO:0016887,ATP hydrolysis activity;GO:0016851,magnesium chelatase activity	GO:0015995,chlorophyll biosynthetic process;GO:0015979,photosynthesis	nta:107788874,path:nta00860,Porphyrin metabolism
Niben101Scf03278g03004.1	Niben101Scf03278g03004.1		RNA-binding protein 24	GO:0005634,nucleus	GO:0003729,mRNA binding		nta:107786633,path:nta03040,Spliceosome
Niben101Scf04218g00008.1	Niben101Scf04218g00008.1		BnaC05g49910D [Brassica napus]
Niben101Scf06186g06002.1	Niben101Scf06186g06002.1		Short-chain dehydrogenase/reductase 2b
Niben101Scf01076g05021.1	Niben101Scf01076g05021.1		Rhodanese-like domain-containing protein 4, chloroplastic
Niben101Scf07497g00004.1	Niben101Scf07497g00004.1		Polyphenol oxidase 3	GO:0009543,chloroplast thylakoid lumen	GO:0004097,catechol oxidase activity;GO:0046872,metal ion binding	GO:0046148,pigment biosynthetic process	nta:107773093,path:nta00350,Tyrosine metabolism;nta:107773093,path:nta00950,Isoquinoline alkaloid biosynthesis
Niben101Scf01005g11010.1	Niben101Scf01005g11010.1		2-dehydro-3-deoxyphosphoheptonate aldolase (3-deoxy-d-arabino-heptulosonate 7-phosphate synthase) [Medicago truncatula] gb|AES98110.1| phospho-2-dehydro-3-deoxyheptonate aldolase [Medicago truncatula]	GO:0009507,chloroplast	GO:0003849,3-deoxy-7-phosphoheptulonate synthase activity	GO:0008652,amino acid biosynthetic process;GO:0009073,aromatic amino acid family biosynthetic process;GO:0009423,chorismate biosynthetic process	nta:107821084,path:nta00400,Phenylalanine, tyrosine and tryptophan biosynthesis
Niben101Scf11995g00002.1	Niben101Scf11995g00002.1		Protein of unknown function, DUF642 LENGTH=365
Niben101Scf07182g04010.1	Niben101Scf07182g04010.1		Formate--tetrahydrofolate ligase		GO:0005524,ATP binding;GO:0004329,formate-tetrahydrofolate ligase activity	GO:0035999,tetrahydrofolate interconversion	nta:107813791,path:nta00670,One carbon pool by folate
Niben101Scf01221g02001.1	Niben101Scf01221g02001.1		3-isopropylmalate dehydratase large subunit 2		GO:0003861,3-isopropylmalate dehydratase activity;GO:0051539,4 iron, 4 sulfur cluster binding;GO:0046872,metal ion binding	GO:0009098,leucine biosynthetic process	nta:107788625,path:nta00660,C5-Branched dibasic acid metabolism;nta:107788625,path:nta00290,Valine, leucine and isoleucine biosynthesis;nta:107788625,path:nta00966,Glucosinolate biosynthesis
Niben101Scf03840g02006.1	Niben101Scf03840g02006.1		30S ribosomal protein S1	GO:0005840,ribosome	GO:0003729,mRNA binding;GO:0003735,structural constituent of ribosome	GO:0006412,translation	nta:107800017,path:nta03010,Ribosome
Niben101Scf09530g01011.1	Niben101Scf09530g01011.1		Alba DNA/RNA-binding protein LENGTH=350		GO:0003676,nucleic acid binding;GO:0003723,RNA binding
Niben101Scf02145g10005.1	Niben101Scf02145g10005.1		Aminomethyltransferase	GO:0005739,mitochondrion	GO:0004047,aminomethyltransferase activity;GO:0008483,transaminase activity	GO:0006546,glycine catabolic process	nta:107783755,path:nta00630,Glyoxylate and dicarboxylate metabolism;nta:107783755,path:nta00260,Glycine, serine and threonine metabolism;nta:107783755,path:nta00670,One carbon pool by folate
Niben101Scf02912g00004.1	Niben101Scf02912g00004.1		40S ribosomal protein S8	GO:0022627,cytosolic small ribosomal subunit	GO:0003735,structural constituent of ribosome	GO:0000462,maturation of SSU-rRNA from tricistronic rRNA transcript (SSU-rRNA, 5.8S rRNA, LSU-rRNA);GO:0006412,translation	nta:107824336,path:nta03010,Ribosome
Niben101Scf14882g01005.1	Niben101Scf14882g01005.1		Histone H1	GO:0000786,nucleosome;GO:0005634,nucleus	GO:0003690,double-stranded DNA binding;GO:0031492,nucleosomal DNA binding;GO:0030527,structural constituent of chromatin	GO:0030261,chromosome condensation;GO:0045910,negative regulation of DNA recombination;GO:0006334,nucleosome assembly
Niben101Scf06311g01001.1	Niben101Scf06311g01001.1		Cation/H(+) antiporter 14	GO:0012505,endomembrane system;GO:0016020,membrane	GO:0015297,antiporter activity	GO:1902600,proton transmembrane transport;GO:0006885,regulation of pH
Niben101Scf00541g05002.1	Niben101Scf00541g05002.1		alkyl hydroperoxide reductase [Verrucomicrobium sp. 3C]		GO:0016209,antioxidant activity;GO:0016491,oxidoreductase activity;GO:0140824,thioredoxin-dependent peroxiredoxin activity
Niben101Scf00135g00025.1	Niben101Scf00135g00025.1		5'-methylthioadenosine/S-adenosylhomocysteine nucleosidase 1		GO:0008930,methylthioadenosine nucleosidase activity	GO:0019509,L-methionine salvage from methylthioadenosine;GO:0009116,nucleoside metabolic process	nta:107771706,path:nta00270,Cysteine and methionine metabolism
Niben101Scf02360g03016.1	Niben101Scf02360g03016.1		Pentatricopeptide repeat-containing protein	GO:0005739,mitochondrion	GO:0003729,mRNA binding
Niben101Scf02370g02007.1	Niben101Scf02370g02007.1		60S acidic ribosomal protein P0	GO:0022625,cytosolic large ribosomal subunit	GO:0070180,large ribosomal subunit rRNA binding;GO:0003735,structural constituent of ribosome	GO:0002181,cytoplasmic translation;GO:0000027,ribosomal large subunit assembly	nta:107785919,path:nta03010,Ribosome
Niben101Scf02665g09009.1	Niben101Scf02665g09009.1		Phosphoglucomutase-1	GO:0005829,cytosol	GO:0000287,magnesium ion binding;GO:0004614,phosphoglucomutase activity	GO:0005975,carbohydrate metabolic process;GO:0006006,glucose metabolic process	nta:107794375,path:nta00010,Glycolysis / Gluconeogenesis;nta:107794375,path:nta00030,Pentose phosphate pathway;nta:107794375,path:nta00052,Galactose metabolism;nta:107794375,path:nta00500,Starch and sucrose metabolism;nta:107794375,path:nta00520,Amino sugar and nucleotide sugar metabolism;nta:107794375,path:nta00230,Purine metabolism
Niben101Scf04411g03015.1	Niben101Scf04411g03015.1		Pre-mRNA-splicing factor SLT11	GO:0000974,Prp19 complex;GO:0071006,U2-type catalytic step 1 spliceosome;GO:0071007,U2-type catalytic step 2 spliceosome	GO:0046872,metal ion binding;GO:0036002,pre-mRNA binding;GO:0017070,U6 snRNA binding		nta:107807944,path:nta03040,Spliceosome
Niben101Scf00721g00011.1	Niben101Scf00721g00011.1		V-type proton ATPase subunit E	GO:0033178,proton-transporting two-sector ATPase complex, catalytic domain	GO:0046961,proton-transporting ATPase activity, rotational mechanism		nta:107827618,path:nta00190,Oxidative phosphorylation;nta:107827618,path:nta04145,Phagosome
Niben101Scf08127g08009.1	Niben101Scf08127g08009.1		6-phosphogluconate dehydrogenase, decarboxylating 3	GO:0005829,cytosol	GO:0050661,NADP binding;GO:0004616,phosphogluconate dehydrogenase (decarboxylating) activity	GO:0046177,D-gluconate catabolic process;GO:0009051,pentose-phosphate shunt, oxidative branch	nta:107779182,path:nta00030,Pentose phosphate pathway;nta:107779182,path:nta00480,Glutathione metabolism
Niben101Scf04083g04008.1	Niben101Scf04083g04008.1		Thylakoid lumenal 17.4 kDa protein
Niben101Scf03962g01016.1	Niben101Scf03962g01016.1		Mitochondrial transcription termination factor family protein LENGTH=541	GO:0043231,intracellular membrane-bounded organelle	GO:0003690,double-stranded DNA binding	GO:0032502,developmental process;GO:0006353,DNA-templated transcription termination;GO:0006355,regulation of DNA-templated transcription
Niben101Scf02513g08007.1	Niben101Scf02513g08007.1		Chlorophyll a-b binding protein, chloroplastic	GO:0009535,chloroplast thylakoid membrane;GO:0009522,photosystem I;GO:0009523,photosystem II	GO:0016168,chlorophyll binding	GO:0009768,photosynthesis, light harvesting in photosystem I;GO:0009416,response to light stimulus	nta:107792047,path:nta00196,Photosynthesis - antenna proteins
Niben101Scf28395g00001.1	Niben101Scf28395g00001.1		Ribulose bisphosphate carboxylase/oxygenase activase	GO:0009570,chloroplast stroma	GO:0005524,ATP binding;GO:0016887,ATP hydrolysis activity;GO:0046863,ribulose-1,5-bisphosphate carboxylase/oxygenase activator activity
Niben101Scf13802g04006.1	Niben101Scf13802g04006.1		DNA polymerase epsilon subunit 3	GO:0008623,CHRAC;GO:0008622,epsilon DNA polymerase complex	GO:0031490,chromatin DNA binding;GO:0046982,protein heterodimerization activity	GO:0006974,DNA damage response;GO:0031507,heterochromatin formation;GO:0006272,leading strand elongation	nta:107808429,path:nta03030,DNA replication;nta:107808429,path:nta03410,Base excision repair;nta:107808429,path:nta03420,Nucleotide excision repair
Niben101Scf07036g03001.1	Niben101Scf07036g03001.1		50S ribosomal protein L11	GO:0022625,cytosolic large ribosomal subunit	GO:0070180,large ribosomal subunit rRNA binding;GO:0003735,structural constituent of ribosome	GO:0006412,translation	nta:107815549,path:nta03010,Ribosome
Niben101Scf00537g02022.1	Niben101Scf00537g02022.1		glyoxalase [Sphingobium yanoikuyae]
Niben101Scf07364g00017.1	Niben101Scf07364g00017.1		26S proteasome non-ATPase regulatory subunit 14 homolog	GO:0008541,proteasome regulatory particle, lid subcomplex	GO:0008237,metallopeptidase activity;GO:0070628,proteasome binding	GO:0043161,proteasome-mediated ubiquitin-dependent protein catabolic process	nta:107790582,path:nta03050,Proteasome
Niben101Scf04300g03003.1	Niben101Scf04300g03003.1		60S ribosomal protein L22-2	GO:1990904,ribonucleoprotein complex;GO:0005840,ribosome	GO:0003723,RNA binding;GO:0003735,structural constituent of ribosome	GO:0002181,cytoplasmic translation	nta:107811461,path:nta03010,Ribosome
Niben101Scf06621g01003.1	Niben101Scf06621g01003.1		ATP-dependent Clp protease ATP-binding subunit ClpA	GO:0005737,cytoplasm	GO:0005524,ATP binding;GO:0016887,ATP hydrolysis activity;GO:0008233,peptidase activity	GO:0034605,cellular response to heat;GO:0006508,proteolysis
Niben101Scf02476g04009.1	Niben101Scf02476g04009.1		60S ribosomal protein L27-3	GO:0022625,cytosolic large ribosomal subunit	GO:0003735,structural constituent of ribosome	GO:0006412,translation	nta:107802935,path:nta03010,Ribosome
Niben101Scf04964g02005.1	Niben101Scf04964g02005.1		Delta(24)-sterol reductase	GO:0005737,cytoplasm;GO:0016020,membrane	GO:0050614,delta24-sterol reductase activity;GO:0071949,FAD binding;GO:0016628,oxidoreductase activity, acting on the CH-CH group of donors, NAD or NADP as acceptor	GO:0008202,steroid metabolic process	nta:107790238,path:nta00100,Steroid biosynthesis
Niben101Scf06221g03002.1	Niben101Scf06221g03002.1		ATP synthase subunit alpha	GO:0005739,mitochondrion;GO:0045261,proton-transporting ATP synthase complex, catalytic core F(1)	GO:0043531,ADP binding;GO:0005524,ATP binding;GO:0046933,proton-transporting ATP synthase activity, rotational mechanism	GO:0015986,proton motive force-driven ATP synthesis	nta:3205193,path:nta00190,Oxidative phosphorylation
Niben101Scf04437g00011.1	Niben101Scf04437g00011.1		aspartate aminotransferase 5 LENGTH=462		GO:0004069,L-aspartate;GO:0030170,pyridoxal phosphate binding	GO:0006520,amino acid metabolic process;GO:1901566,organonitrogen compound biosynthetic process	nta:107820992,path:nta00250,Alanine, aspartate and glutamate metabolism;nta:107820992,path:nta00270,Cysteine and methionine metabolism;nta:107820992,path:nta00220,Arginine biosynthesis;nta:107820992,path:nta00330,Arginine and proline metabolism;nta:107820992,path:nta00350,Tyrosine metabolism;nta:107820992,path:nta00360,Phenylalanine metabolism;nta:107820992,path:nta00400,Phenylalanine, tyrosine a…
Niben101Scf00496g00001.1	Niben101Scf00496g00001.1		Thioredoxin-like protein AAED1
Niben101Scf00104g00003.1	Niben101Scf00104g00003.1		Abscisic acid receptor PYR1	GO:0005737,cytoplasm;GO:0005634,nucleus;GO:0005886,plasma membrane	GO:0010427,abscisic acid binding;GO:0004864,protein phosphatase inhibitor activity;GO:0038023,signaling receptor activity	GO:0009738,abscisic acid-activated signaling pathway	nta:107813322,path:nta04016,MAPK signaling pathway - plant;nta:107813322,path:nta04075,Plant hormone signal transduction
Niben101Scf04196g03017.1	Niben101Scf04196g03017.1		RNA-binding KH domain-containing protein LENGTH=548	GO:0005737,cytoplasm;GO:0005634,nucleus	GO:0003729,mRNA binding	GO:0010468,regulation of gene expression
Niben101Scf06195g00002.1	Niben101Scf06195g00002.1		ascorbate peroxidase 1 LENGTH=250	GO:0009507,chloroplast	GO:0020037,heme binding;GO:0016688,L-ascorbate peroxidase activity;GO:0140825,lactoperoxidase activity;GO:0046872,metal ion binding;GO:0004601,peroxidase activity	GO:0034599,cellular response to oxidative stress;GO:0042744,hydrogen peroxide catabolic process;GO:0000302,response to reactive oxygen species	nta:107759703,path:nta00053,Ascorbate and aldarate metabolism;nta:107759703,path:nta00480,Glutathione metabolism
Niben101Scf16244g02036.1	Niben101Scf16244g02036.1		30S ribosomal protein S10	GO:0022627,cytosolic small ribosomal subunit	GO:0003723,RNA binding;GO:0003735,structural constituent of ribosome	GO:0006412,translation	nta:107828686,path:nta03010,Ribosome;nta:107832707,path:nta03010,Ribosome
Niben101Scf01982g00002.1	Niben101Scf01982g00002.1		PsbP-like protein 2 LENGTH=238	GO:0009535,chloroplast thylakoid membrane;GO:0019898,extrinsic component of membrane;GO:0009654,photosystem II oxygen evolving complex	GO:0005509,calcium ion binding	GO:0015979,photosynthesis
Niben101Scf10400g00005.1	Niben101Scf10400g00005.1		60 kDa chaperonin		GO:0005524,ATP binding;GO:0140662,ATP-dependent protein folding chaperone	GO:0006457,protein folding;GO:0042026,protein refolding
Niben101Scf20961g00007.1	Niben101Scf20961g00007.1		ABA-responsive protein [Zea mays]
Niben101Scf00150g04007.1	Niben101Scf00150g04007.1		NADH dehydrogenase [ubiquinone] 1 alpha subcomplex subunit 6	GO:0005747,mitochondrial respiratory chain complex I		GO:0006979,response to oxidative stress	nta:107773085,path:nta00190,Oxidative phosphorylation
Niben101Scf12205g02003.1	Niben101Scf12205g02003.1		Subtilisin-like protease		GO:0004252,serine-type endopeptidase activity	GO:0006508,proteolysis
Niben101Scf16888g00015.1	Niben101Scf16888g00015.1		triosephosphate isomerase LENGTH=315	GO:0005829,cytosol	GO:0004807,triose-phosphate isomerase activity	GO:0006094,gluconeogenesis;GO:0046166,glyceraldehyde-3-phosphate biosynthetic process;GO:0019563,glycerol catabolic process;GO:0006096,glycolytic process	nta:107769721,path:nta00010,Glycolysis / Gluconeogenesis;nta:107769721,path:nta00051,Fructose and mannose metabolism;nta:107769721,path:nta00562,Inositol phosphate metabolism;nta:107769721,path:nta00710,Carbon fixation in photosynthetic organisms
Niben101Scf02772g01013.1	Niben101Scf02772g01013.1		Geranylgeranyl diphosphate synthase		GO:0004311,farnesyltranstransferase activity	GO:0008299,isoprenoid biosynthetic process	nta:107767573,path:nta00900,Terpenoid backbone biosynthesis
Niben101Scf00675g03010.1	Niben101Scf00675g03010.1		Annexin D5	GO:0005737,cytoplasm	GO:0005509,calcium ion binding;GO:0005544,calcium-dependent phospholipid binding	GO:0006950,response to stress
Niben101Scf01907g00003.1	Niben101Scf01907g00003.1		Xylose isomerase		GO:0046872,metal ion binding;GO:0009045,xylose isomerase activity	GO:0042732,D-xylose metabolic process	nta:107761872,path:nta00040,Pentose and glucuronate interconversions;nta:107761872,path:nta00051,Fructose and mannose metabolism
Niben101Scf05816g00001.1	Niben101Scf05816g00001.1		50S ribosomal protein L3	GO:1990904,ribonucleoprotein complex;GO:0005840,ribosome	GO:0003735,structural constituent of ribosome	GO:0006412,translation	nta:107801195,path:nta03010,Ribosome
Niben101Scf04653g03012.1	Niben101Scf04653g03012.1		Indole-3-glycerol phosphate synthase		GO:0004425,indole-3-glycerol-phosphate synthase activity;GO:0004640,phosphoribosylanthranilate isomerase activity	GO:0000162,tryptophan biosynthetic process	nta:107769685,path:nta00400,Phenylalanine, tyrosine and tryptophan biosynthesis
Niben101Scf04110g00002.1	Niben101Scf04110g00002.1		ketol-acid reductoisomerase LENGTH=591		GO:0004455,ketol-acid reductoisomerase activity;GO:0046872,metal ion binding	GO:0009097,isoleucine biosynthetic process;GO:0009099,valine biosynthetic process	nta:107820600,path:nta00290,Valine, leucine and isoleucine biosynthesis;nta:107820600,path:nta00770,Pantothenate and CoA biosynthesis
Niben101Scf00414g06008.1	Niben101Scf00414g06008.1		Chaperone protein HtpG	GO:0005829,cytosol;GO:0048471,perinuclear region of cytoplasm;GO:0005886,plasma membrane;GO:0032991,protein-containing complex	GO:0005524,ATP binding;GO:0016887,ATP hydrolysis activity;GO:0140662,ATP-dependent protein folding chaperone;GO:0051082,unfolded protein binding	GO:0034605,cellular response to heat;GO:0006457,protein folding;GO:0050821,protein stabilization	nta:107768797,path:nta04141,Protein processing in endoplasmic reticulum;nta:107768797,path:nta04626,Plant-pathogen interaction
Niben101Scf00110g05008.1	Niben101Scf00110g05008.1		Protein translocase subunit SecA	GO:0016020,membrane	GO:0005524,ATP binding;GO:0016464,chloroplast protein-transporting ATPase activity	GO:0017038,protein import;GO:0006605,protein targeting	nta:107780874,path:nta03060,Protein export
Niben101Scf03209g00029.1	Niben101Scf03209g00029.1		60S ribosomal protein L6	GO:0022625,cytosolic large ribosomal subunit;GO:1990904,ribonucleoprotein complex;GO:0005840,ribosome	GO:0003723,RNA binding;GO:0003735,structural constituent of ribosome	GO:0002181,cytoplasmic translation;GO:0000027,ribosomal large subunit assembly;GO:0006412,translation	nta:107803255,path:nta03010,Ribosome
Niben101Scf29076g00011.1	Niben101Scf29076g00011.1		60 kDa chaperonin 1	GO:0005739,mitochondrion	GO:0005524,ATP binding;GO:0140662,ATP-dependent protein folding chaperone	GO:0006457,protein folding;GO:0042026,protein refolding	nta:107782773,path:nta03018,RNA degradation
Niben101Scf03921g00005.1	Niben101Scf03921g00005.1		30S ribosomal protein S19	GO:0022627,cytosolic small ribosomal subunit	GO:0003723,RNA binding;GO:0003735,structural constituent of ribosome	GO:0000028,ribosomal small subunit assembly;GO:0006412,translation	nta:107830654,path:nta03010,Ribosome
Niben101Scf10747g00012.1	Niben101Scf10747g00012.1		50S ribosomal protein L29	GO:0022625,cytosolic large ribosomal subunit	GO:0003729,mRNA binding;GO:0003735,structural constituent of ribosome	GO:0000463,maturation of LSU-rRNA from tricistronic rRNA transcript (SSU-rRNA, 5.8S rRNA, LSU-rRNA);GO:0006412,translation	nta:107780492,path:nta03010,Ribosome
Niben101Scf02725g06001.1	Niben101Scf02725g06001.1		SOUL heme-binding family protein LENGTH=232	GO:0110165,cellular anatomical entity
Niben101Scf01399g00012.1	Niben101Scf01399g00012.1		ATP synthase gamma chain	GO:0009535,chloroplast thylakoid membrane;GO:0000275,mitochondrial proton-transporting ATP synthase complex, catalytic sector F(1)	GO:0046933,proton-transporting ATP synthase activity, rotational mechanism	GO:0015986,proton motive force-driven ATP synthesis	nta:107813955,path:nta00190,Oxidative phosphorylation;nta:107813955,path:nta00195,Photosynthesis
Niben101Scf02316g03036.1	Niben101Scf02316g03036.1		26S protease regulatory subunit 8 homolog	GO:0005634,nucleus;GO:0008540,proteasome regulatory particle, base subcomplex	GO:0005524,ATP binding;GO:0016887,ATP hydrolysis activity;GO:0008233,peptidase activity;GO:0036402,proteasome-activating activity	GO:0043161,proteasome-mediated ubiquitin-dependent protein catabolic process	nta:107827877,path:nta03050,Proteasome
Niben101Scf02949g14009.1	Niben101Scf02949g14009.1		60S ribosomal protein L18-2	GO:0022625,cytosolic large ribosomal subunit	GO:0003729,mRNA binding;GO:0003723,RNA binding;GO:0003735,structural constituent of ribosome	GO:0006412,translation	nta:107830489,path:nta03010,Ribosome
Niben101Scf03070g08001.1	Niben101Scf03070g08001.1		Galactokinase	GO:0005829,cytosol	GO:0005524,ATP binding;GO:0004335,galactokinase activity	GO:0006012,galactose metabolic process	nta:107813265,path:nta00520,Amino sugar and nucleotide sugar metabolism
Niben101Scf03056g02008.1	Niben101Scf03056g02008.1		50S ribosomal protein L15	GO:0022625,cytosolic large ribosomal subunit	GO:0003729,mRNA binding;GO:0003735,structural constituent of ribosome	GO:0006412,translation	nta:107768370,path:nta03010,Ribosome
Niben101Scf07508g08001.1	Niben101Scf07508g08001.1		carotene isomerase [Anabaena sp. PCC 7108]	GO:0009507,chloroplast;GO:0016020,membrane	GO:0016853,isomerase activity;GO:0016491,oxidoreductase activity	GO:0016116,carotenoid metabolic process
Niben101Scf06698g02003.1	Niben101Scf06698g02003.1		Tryptophan--tRNA ligase	GO:0009507,chloroplast;GO:0005739,mitochondrion	GO:0005524,ATP binding;GO:0004830,tryptophan-tRNA ligase activity	GO:0009791,post-embryonic development;GO:0048608,reproductive structure development;GO:0006436,tryptophanyl-tRNA aminoacylation	nta:107791065,path:nta00970,Aminoacyl-tRNA biosynthesis
Niben101Scf02517g16014.1	Niben101Scf02517g16014.1		Actin-3	GO:0005856,cytoskeleton	GO:0005524,ATP binding
Niben101Scf13916g00008.1	Niben101Scf13916g00008.1		Peroxidase 43	GO:0005576,extracellular region;GO:0009505,plant-type cell wall	GO:0020037,heme binding;GO:0140825,lactoperoxidase activity;GO:0046872,metal ion binding;GO:0004601,peroxidase activity	GO:0042744,hydrogen peroxide catabolic process;GO:0006979,response to oxidative stress	nta:107786050,path:nta00940,Phenylpropanoid biosynthesis
Niben101Scf09169g01002.1	Niben101Scf09169g01002.1		50S ribosomal protein L5	GO:0022625,cytosolic large ribosomal subunit	GO:0003723,RNA binding;GO:0003735,structural constituent of ribosome	GO:0006412,translation	nta:107764084,path:nta03010,Ribosome;nta:107785580,path:nta03010,Ribosome;nta:107788480,path:nta03010,Ribosome
Niben101Scf04386g04007.1	Niben101Scf04386g04007.1		Leucine-rich repeat receptor-like protein kinase family protein LENGTH=1045			GO:0050832,defense response to fungus
Niben101Scf04327g02018.1	Niben101Scf04327g02018.1		Cold shock protein 2		GO:0003676,nucleic acid binding;GO:0008270,zinc ion binding
Niben101Scf09424g03005.1	Niben101Scf09424g03005.1		Uroporphyrinogen decarboxylase LENGTH=394		GO:0004853,uroporphyrinogen decarboxylase activity	GO:0015995,chlorophyll biosynthetic process;GO:0006782,protoporphyrinogen IX biosynthetic process	nta:107768723,path:nta00860,Porphyrin metabolism
Niben101Scf04339g04002.1	Niben101Scf04339g04002.1		Tryptophan synthase beta chain	GO:0005737,cytoplasm	GO:0004834,tryptophan synthase activity	GO:0000162,tryptophan biosynthetic process	nta:107808897,path:nta00260,Glycine, serine and threonine metabolism;nta:107808897,path:nta00400,Phenylalanine, tyrosine and tryptophan biosynthesis
Niben101Scf01797g03034.1	Niben101Scf01797g03034.1		Photosystem I reaction center subunit psaK, chloroplastic	GO:0009507,chloroplast;GO:0009522,photosystem I		GO:0015979,photosynthesis	nta:107806511,path:nta00195,Photosynthesis
Niben101Scf02911g03014.1	Niben101Scf02911g03014.1		Glutamate decarboxylase	GO:0005829,cytosol	GO:0004351,glutamate decarboxylase activity;GO:0030170,pyridoxal phosphate binding	GO:0006538,glutamate catabolic process	nta:107815063,path:nta00650,Butanoate metabolism;nta:107815063,path:nta00250,Alanine, aspartate and glutamate metabolism;nta:107815063,path:nta00410,beta-Alanine metabolism;nta:107815063,path:nta00430,Taurine and hypotaurine metabolism
Niben101Scf04787g02004.1	Niben101Scf04787g02004.1		60S ribosomal protein L32-1	GO:0022625,cytosolic large ribosomal subunit	GO:0003735,structural constituent of ribosome	GO:0006412,translation	nta:107782359,path:nta03010,Ribosome;nta:107785823,path:nta03010,Ribosome
Niben101Scf04347g00001.1	Niben101Scf04347g00001.1		Dynamin-related protein 5A	GO:0005737,cytoplasm;GO:0016020,membrane;GO:0005874,microtubule	GO:0005525,GTP binding;GO:0003924,GTPase activity;GO:0008017,microtubule binding
Niben101Scf01520g08031.1	Niben101Scf01520g08031.1		Glucose-1-phosphate adenylyltransferase family protein LENGTH=521	GO:0009507,chloroplast	GO:0005524,ATP binding;GO:0008878,glucose-1-phosphate adenylyltransferase activity	GO:0005978,glycogen biosynthetic process;GO:0019252,starch biosynthetic process
Niben101Scf13111g00006.1	Niben101Scf13111g00006.1		UPF0160 protein MYG1, mitochondrial	GO:0005737,cytoplasm;GO:0005634,nucleus
Niben101Scf12266g02002.1	Niben101Scf12266g02002.1		Biotin carboxyl carrier protein of acetyl-CoA carboxylase	GO:0016020,membrane
Niben101Scf05541g01006.1	Niben101Scf05541g01006.1		PPPDE putative thiol peptidase family protein LENGTH=255		GO:0101005,deubiquitinase activity
Niben101Scf02893g01003.1	Niben101Scf02893g01003.1		Dihydroxy-acid dehydratase		GO:0051537,2 iron, 2 sulfur cluster binding;GO:0004160,dihydroxy-acid dehydratase activity;GO:0046872,metal ion binding	GO:0009082,branched-chain amino acid biosynthetic process;GO:0009097,isoleucine biosynthetic process;GO:0009099,valine biosynthetic process	nta:107787836,path:nta00290,Valine, leucine and isoleucine biosynthesis;nta:107787836,path:nta00770,Pantothenate and CoA biosynthesis
Niben101Scf01791g03001.1	Niben101Scf01791g03001.1		T-complex protein 1 subunit gamma	GO:0005832,chaperonin-containing T-complex	GO:0005524,ATP binding;GO:0016887,ATP hydrolysis activity;GO:0140662,ATP-dependent protein folding chaperone;GO:0051082,unfolded protein binding	GO:0006457,protein folding
Niben101Scf07741g01026.1	Niben101Scf07741g01026.1		D-3-phosphoglycerate dehydrogenase LENGTH=651		GO:0051287,NAD binding;GO:0004617,phosphoglycerate dehydrogenase activity	GO:0006564,L-serine biosynthetic process	nta:107771022,path:nta00260,Glycine, serine and threonine metabolism;nta:107771022,path:nta00270,Cysteine and methionine metabolism
Niben101Scf02637g01005.1	Niben101Scf02637g01005.1		30S ribosomal protein S5	GO:0022627,cytosolic small ribosomal subunit	GO:0003729,mRNA binding;GO:0003735,structural constituent of ribosome	GO:0006412,translation	nta:107795726,path:nta03010,Ribosome;nta:107814537,path:nta03010,Ribosome
Niben101Scf02828g03015.1	Niben101Scf02828g03015.1		Methyltransferase-like protein 13	GO:0005737,cytoplasm	GO:0016279,protein-lysine N-methyltransferase activity	GO:0032259,methylation
Niben101Scf02111g16018.1	Niben101Scf02111g16018.1		ATP-citrate synthase subunit 1	GO:0005829,cytosol	GO:0003878,ATP citrate synthase activity;GO:0000166,nucleotide binding	GO:0006085,acetyl-CoA biosynthetic process;GO:0006633,fatty acid biosynthetic process;GO:0006099,tricarboxylic acid cycle	nta:107793546,path:nta00020,Citrate cycle (TCA cycle)
Niben101Scf07121g05002.1	Niben101Scf07121g05002.1		Activator of 90 kDa heat shock protein ATPase homolog	GO:0005829,cytosol	GO:0001671,ATPase activator activity;GO:0051087,protein-folding chaperone binding	GO:0006457,protein folding
Niben101Scf07423g04011.1	Niben101Scf07423g04011.1		Elongation factor 1-alpha		GO:0005525,GTP binding;GO:0003924,GTPase activity;GO:0003746,translation elongation factor activity	GO:0006412,translation;GO:0006414,translational elongation	nta:107826390,path:nta03013,Nucleocytoplasmic transport
Niben101Scf08991g00007.1	Niben101Scf08991g00007.1		Lactoylglutathione lyase	GO:0005737,cytoplasm	GO:0004462,lactoylglutathione lyase activity;GO:0046872,metal ion binding	GO:0019243,methylglyoxal catabolic process to D-lactate via S-lactoyl-glutathione	nta:107767887,path:nta00620,Pyruvate metabolism
Niben101Scf00454g05005.1	Niben101Scf00454g05005.1		ATP synthase epsilon chain	GO:0000275,mitochondrial proton-transporting ATP synthase complex, catalytic sector F(1)	GO:0046933,proton-transporting ATP synthase activity, rotational mechanism	GO:0015986,proton motive force-driven ATP synthesis	nta:107806192,path:nta00190,Oxidative phosphorylation
Niben101Scf07137g00005.1	Niben101Scf07137g00005.1		40S ribosomal protein S28	GO:0022627,cytosolic small ribosomal subunit	GO:0003735,structural constituent of ribosome	GO:0030490,maturation of SSU-rRNA;GO:0000028,ribosomal small subunit assembly;GO:0006412,translation	nta:107774518,path:nta03010,Ribosome;nta:107800747,path:nta03010,Ribosome;nta:107812923,path:nta03010,Ribosome;nta:107814175,path:nta03010,Ribosome;nta:107825181,path:nta03010,Ribosome
Niben101Scf14958g00031.1	Niben101Scf14958g00031.1		3-oxoacyl-[acyl-carrier-protein] synthase 3		GO:0004315,3-oxoacyl-[acyl-carrier-protein] synthase activity	GO:0006633,fatty acid biosynthetic process	nta:107815403,path:nta00061,Fatty acid biosynthesis
Niben101Scf00285g00001.1	Niben101Scf00285g00001.1		S-adenosylmethionine synthase 3	GO:0005829,cytosol	GO:0005524,ATP binding;GO:0046872,metal ion binding;GO:0004478,methionine adenosyltransferase activity	GO:0006730,one-carbon metabolic process;GO:0006556,S-adenosylmethionine biosynthetic process	nta:107801863,path:nta00270,Cysteine and methionine metabolism;nta:107801863,path:nta00999,Biosynthesis of various plant secondary metabolites
Niben101Scf10737g00008.1	Niben101Scf10737g00008.1		60S ribosomal protein L18-2	GO:0022625,cytosolic large ribosomal subunit;GO:1990904,ribonucleoprotein complex;GO:0005840,ribosome	GO:0003729,mRNA binding;GO:0003723,RNA binding;GO:0003735,structural constituent of ribosome	GO:0006412,translation	nta:107778886,path:nta03010,Ribosome
Niben101Scf01779g03019.1	Niben101Scf01779g03019.1		RNA-binding KH domain-containing protein PEPPER [Arabidopsis thaliana] emb|CAB39665.1| putative nucleic acid binding protein [Arabidopsis thaliana] emb|CAB79455.1| putative nucleic acid binding protein [Arabidopsis thaliana] gb|AAL07137.1| putative nucleic acid binding protein [Arabidopsis thaliana] gb|AAM20510.1| putative nucleic acid binding protein [Arabidopsis thaliana] gb|AAM45112.1| putativ…	GO:0005737,cytoplasm;GO:0005634,nucleus	GO:0003729,mRNA binding	GO:0010468,regulation of gene expression
Niben101Scf08721g01033.1	Niben101Scf08721g01033.1		Phenazine biosynthesis PhzC/PhzF protein LENGTH=313	GO:0005737,cytoplasm	GO:0016853,isomerase activity	GO:0009058,biosynthetic process
Niben101Scf02572g02024.1	Niben101Scf02572g02024.1		Aquaporin-like superfamily protein LENGTH=268	GO:0016020,membrane	GO:0015250,water channel activity	GO:0006833,water transport
Niben101Scf09082g00016.1	Niben101Scf09082g00016.1		Aspartate aminotransferase, mitochondrial	GO:0005739,mitochondrion	GO:0004069,L-aspartate;GO:0030170,pyridoxal phosphate binding	GO:0006520,amino acid metabolic process;GO:1901566,organonitrogen compound biosynthetic process	nta:107788146,path:nta00710,Carbon fixation in photosynthetic organisms;nta:107788146,path:nta00250,Alanine, aspartate and glutamate metabolism;nta:107788146,path:nta00270,Cysteine and methionine metabolism;nta:107788146,path:nta00220,Arginine biosynthesis;nta:107788146,path:nta00330,Arginine and proline metabolism;nta:107788146,path:nta00350,Tyrosine metabolism;nta:107788146,path:nta00360,Phenyl…
Niben101Scf14799g02001.1	Niben101Scf14799g02001.1		Glycogen phosphorylase 2	GO:0005737,cytoplasm	GO:0008184,glycogen phosphorylase activity;GO:0102250,linear malto-oligosaccharide phosphorylase activity;GO:0030170,pyridoxal phosphate binding;GO:0102499,SHG alpha-glucan phosphorylase activity	GO:0005980,glycogen catabolic process	nta:107810306,path:nta00500,Starch and sucrose metabolism
Niben101Scf01005g11015.1	Niben101Scf01005g11015.1		Protein EXORDIUM-like 2	GO:0048046,apoplast
Niben101Scf07576g00030.1	Niben101Scf07576g00030.1		ADP-ribosylation factor-like protein 3	GO:0030127,COPII vesicle coat;GO:0070971,endoplasmic reticulum exit site;GO:0005794,Golgi apparatus	GO:0005525,GTP binding;GO:0003924,GTPase activity	GO:0006888,endoplasmic reticulum to Golgi vesicle-mediated transport;GO:0006886,intracellular protein transport;GO:0061024,membrane organization;GO:0070863,positive regulation of protein exit from endoplasmic reticulum;GO:0003400,regulation of COPII vesicle coating;GO:0016050,vesicle organization	nta:107761640,path:nta04141,Protein processing in endoplasmic reticulum;nta:107783796,path:nta04141,Protein processing in endoplasmic reticulum
Niben101Scf05298g06002.1	Niben101Scf05298g06002.1		60S ribosomal protein L18-2	GO:0022625,cytosolic large ribosomal subunit	GO:0003729,mRNA binding;GO:0003723,RNA binding;GO:0003735,structural constituent of ribosome	GO:0006412,translation	nta:107830489,path:nta03010,Ribosome
Niben101Scf04292g01004.1	Niben101Scf04292g01004.1		Biotin carboxyl carrier protein of acetyl-CoA carboxylase
Niben101Scf03856g00004.1	Niben101Scf03856g00004.1		Phosphoglycerate kinase	GO:0005829,cytosol	GO:0043531,ADP binding;GO:0005524,ATP binding;GO:0004618,phosphoglycerate kinase activity	GO:0006094,gluconeogenesis;GO:0006096,glycolytic process;GO:0016310,phosphorylation	nta:107818768,path:nta00010,Glycolysis / Gluconeogenesis;nta:107818768,path:nta00710,Carbon fixation in photosynthetic organisms
Niben101Scf02944g01014.1	Niben101Scf02944g01014.1		GTP-binding nuclear protein Ran-like	GO:0005737,cytoplasm;GO:0005634,nucleus	GO:0005525,GTP binding;GO:0003924,GTPase activity	GO:0006606,protein import into nucleus;GO:0000054,ribosomal subunit export from nucleus	nta:107829920,path:nta03013,Nucleocytoplasmic transport;nta:107829920,path:nta03008,Ribosome biogenesis in eukaryotes;nta:107829920,path:nta03250,Viral life cycle - HIV-1;nta:107779563,path:nta03013,Nucleocytoplasmic transport;nta:107779563,path:nta03008,Ribosome biogenesis in eukaryotes;nta:107779563,path:nta03250,Viral life cycle - HIV-1
Niben101Scf01350g03009.1	Niben101Scf01350g03009.1		D-3-phosphoglycerate dehydrogenase LENGTH=603	GO:0009570,chloroplast stroma	GO:0051287,NAD binding;GO:0004617,phosphoglycerate dehydrogenase activity	GO:0006564,L-serine biosynthetic process	nta:107794066,path:nta00260,Glycine, serine and threonine metabolism;nta:107794066,path:nta00270,Cysteine and methionine metabolism
Niben101Scf06750g00014.1	Niben101Scf06750g00014.1		SNF1-related protein kinase regulatory subunit gamma-1-like
Niben101Scf03548g02031.1	Niben101Scf03548g02031.1		magnesium-protoporphyrin IX methyltransferase LENGTH=312	GO:0009507,chloroplast	GO:0046406,magnesium protoporphyrin IX methyltransferase activity;GO:0008168,methyltransferase activity	GO:0015995,chlorophyll biosynthetic process;GO:0032259,methylation	nta:107822811,path:nta00860,Porphyrin metabolism
Niben101Ctg16104g00002.1	Niben101Ctg16104g00002.1		Laccase-2		GO:0005507,copper ion binding;GO:0016491,oxidoreductase activity
Niben101Scf01852g01023.1	Niben101Scf01852g01023.1		triosephosphate isomerase LENGTH=315	GO:0005829,cytosol	GO:0004807,triose-phosphate isomerase activity	GO:0006094,gluconeogenesis;GO:0046166,glyceraldehyde-3-phosphate biosynthetic process;GO:0019563,glycerol catabolic process;GO:0006096,glycolytic process	nta:107806500,path:nta00010,Glycolysis / Gluconeogenesis;nta:107806500,path:nta00051,Fructose and mannose metabolism;nta:107806500,path:nta00562,Inositol phosphate metabolism;nta:107806500,path:nta00710,Carbon fixation in photosynthetic organisms
Niben101Scf03337g03012.1	Niben101Scf03337g03012.1		Bifunctional inhibitor/lipid-transfer protein/seed storage 2S albumin superfamily protein LENGTH=128
Niben101Scf00016g04007.1	Niben101Scf00016g04007.1		50S ribosomal protein L21	GO:0005737,cytoplasm;GO:1990904,ribonucleoprotein complex;GO:0005840,ribosome	GO:0019843,rRNA binding;GO:0003735,structural constituent of ribosome	GO:0006412,translation	nta:107830548,path:nta03010,Ribosome
Niben101Scf07383g12006.1	Niben101Scf07383g12006.1		NAD dependent epimerase/dehydratase family protein [Synechococcus sp. PCC 7002] ref|YP_001735011.1| NAD dependent epimerase/dehydratase family protein [Synechococcus sp. PCC 7002] gb|ACA99755.1| NAD dependent epimerase/dehydratase family protein [Synechococcus sp. PCC 7002]	GO:0005829,cytosol	GO:0003723,RNA binding	GO:0006364,rRNA processing
Niben101Scf01795g04026.1	Niben101Scf01795g04026.1		Glutamyl-tRNA(Gln) amidotransferase subunit A			GO:0110102,ribulose bisphosphate carboxylase complex assembly
Niben101Scf09589g00015.1	Niben101Scf09589g00015.1		Pyruvate dehydrogenase E1 component subunit alpha	GO:0043231,intracellular membrane-bounded organelle	GO:0004739,pyruvate dehydrogenase (acetyl-transferring) activity	GO:0006086,acetyl-CoA biosynthetic process from pyruvate;GO:0006096,glycolytic process	nta:107760338,path:nta00010,Glycolysis / Gluconeogenesis;nta:107760338,path:nta00020,Citrate cycle (TCA cycle);nta:107760338,path:nta00620,Pyruvate metabolism
Niben101Scf00398g03004.1	Niben101Scf00398g03004.1		Malate dehydrogenase	GO:0005737,cytoplasm;GO:0005739,mitochondrion	GO:0030060,L-malate dehydrogenase activity	GO:0006108,malate metabolic process;GO:0006099,tricarboxylic acid cycle	nta:107791114,path:nta00020,Citrate cycle (TCA cycle);nta:107791114,path:nta00620,Pyruvate metabolism;nta:107791114,path:nta00630,Glyoxylate and dicarboxylate metabolism;nta:107791114,path:nta00710,Carbon fixation in photosynthetic organisms;nta:107791114,path:nta00270,Cysteine and methionine metabolism
Niben101Scf01304g06001.1	Niben101Scf01304g06001.1		Ubiquitin carboxyl-terminal hydrolase 13		GO:0004843,cysteine-type deubiquitinase activity;GO:0070628,proteasome binding	GO:0043161,proteasome-mediated ubiquitin-dependent protein catabolic process;GO:0061136,regulation of proteasomal protein catabolic process
Niben101Scf00419g01007.1	Niben101Scf00419g01007.1		50S ribosomal protein L6	GO:1990904,ribonucleoprotein complex;GO:0005840,ribosome	GO:0019843,rRNA binding;GO:0003735,structural constituent of ribosome	GO:0006412,translation	nta:107760041,path:nta03010,Ribosome
Niben101Scf08637g01001.1	Niben101Scf08637g01001.1		Carbonic anhydrase 1		GO:0004089,carbonate dehydratase activity;GO:0008270,zinc ion binding	GO:0015976,carbon utilization	nta:107761423,path:nta00910,Nitrogen metabolism
Niben101Scf07103g01015.1	Niben101Scf07103g01015.1		ATP synthase subunit beta, chloroplastic	GO:0009507,chloroplast;GO:0045261,proton-transporting ATP synthase complex, catalytic core F(1);GO:0009579,thylakoid	GO:0046933,proton-transporting ATP synthase activity, rotational mechanism	GO:0015986,proton motive force-driven ATP synthesis	nta:800472,path:nta00190,Oxidative phosphorylation;nta:800472,path:nta00195,Photosynthesis
Niben101Scf01912g01003.1	Niben101Scf01912g01003.1		50S ribosomal protein L7/L12	GO:1990904,ribonucleoprotein complex;GO:0005840,ribosome	GO:0003729,mRNA binding;GO:0003735,structural constituent of ribosome	GO:0006412,translation	nta:107779056,path:nta03010,Ribosome
Niben101Scf00603g08015.1	Niben101Scf00603g08015.1		Transketolase LENGTH=741	GO:0005829,cytosol	GO:0046872,metal ion binding;GO:0004802,transketolase activity	GO:0006098,pentose-phosphate shunt	nta:107785488,path:nta00030,Pentose phosphate pathway;nta:107785488,path:nta00710,Carbon fixation in photosynthetic organisms
Niben101Scf00883g10002.1	Niben101Scf00883g10002.1		ubiquitin fusion degradation 1 LENGTH=340	GO:0034098,VCP-NPL4-UFD1 AAA ATPase complex	GO:0031593,polyubiquitin modification-dependent protein binding	GO:0071712,ER-associated misfolded protein catabolic process;GO:0030433,ubiquitin-dependent ERAD pathway	nta:107782973,path:nta04141,Protein processing in endoplasmic reticulum
Niben101Scf03747g04002.1	Niben101Scf03747g04002.1		ADP-ribosylation factor 1		GO:0005525,GTP binding;GO:0003924,GTPase activity	GO:0015031,protein transport
Niben101Scf02240g02009.1	Niben101Scf02240g02009.1		60S ribosomal protein L13-2	GO:0022625,cytosolic large ribosomal subunit	GO:0003723,RNA binding;GO:0003735,structural constituent of ribosome	GO:0006412,translation	nta:107822051,path:nta03010,Ribosome
Niben101Scf03104g03017.1	Niben101Scf03104g03017.1		Abnormal spindle-like microcephaly-associated protein homolog	GO:0000922,spindle pole	GO:0005516,calmodulin binding	GO:0051295,establishment of meiotic spindle localization;GO:0000278,mitotic cell cycle;GO:0007051,spindle organization
Niben101Scf04906g00025.1	Niben101Scf04906g00025.1		Alcohol dehydrogenase		GO:0045551,cinnamyl-alcohol dehydrogenase activity	GO:0009809,lignin biosynthetic process
Niben101Scf03723g01001.1	Niben101Scf03723g01001.1		3-isopropylmalate dehydratase large subunit	GO:0005829,cytosol;GO:0005739,mitochondrion	GO:0051539,4 iron, 4 sulfur cluster binding;GO:0003994,aconitate hydratase activity;GO:0030350,iron-responsive element binding;GO:0046872,metal ion binding	GO:0006101,citrate metabolic process;GO:0006099,tricarboxylic acid cycle	nta:107759563,path:nta00020,Citrate cycle (TCA cycle);nta:107759563,path:nta00630,Glyoxylate and dicarboxylate metabolism
Niben101Scf03056g00006.1	Niben101Scf03056g00006.1		Alpha-1,4-glucan-protein synthase [UDP-forming] 2	GO:0005829,cytosol;GO:0005794,Golgi apparatus	GO:0052691,UDP-arabinopyranose mutase activity	GO:0071555,cell wall organization;GO:0009832,plant-type cell wall biogenesis;GO:0033356,UDP-L-arabinose metabolic process	nta:107774692,path:nta00520,Amino sugar and nucleotide sugar metabolism
Niben101Scf06424g02031.1	Niben101Scf06424g02031.1		Asparagine--tRNA ligase	GO:0005739,mitochondrion	GO:0004816,asparagine-tRNA ligase activity;GO:0005524,ATP binding;GO:0003676,nucleic acid binding	GO:0006421,asparaginyl-tRNA aminoacylation	nta:107776004,path:nta00970,Aminoacyl-tRNA biosynthesis
Niben101Scf01511g01006.1	Niben101Scf01511g01006.1		Lysosomal Pro-X carboxypeptidase		GO:0004180,carboxypeptidase activity;GO:0008239,dipeptidyl-peptidase activity;GO:0070008,serine-type exopeptidase activity	GO:0006508,proteolysis
Niben101Scf04567g00003.1	Niben101Scf04567g00003.1		Polyadenylate-binding protein 1-B	GO:0005730,nucleolus	GO:0003723,RNA binding
Niben101Scf01328g01012.1	Niben101Scf01328g01012.1		Chlorophyll a-b binding protein 8, chloroplastic	GO:0009535,chloroplast thylakoid membrane;GO:0009522,photosystem I;GO:0009523,photosystem II	GO:0016168,chlorophyll binding	GO:0009768,photosynthesis, light harvesting in photosystem I;GO:0009416,response to light stimulus	nta:107813664,path:nta00196,Photosynthesis - antenna proteins
Niben101Scf04967g01005.1	Niben101Scf04967g01005.1		Divinyl chlorophyllide a 8-vinyl-reductase, chloroplastic	GO:0009507,chloroplast	GO:0033728,divinyl chlorophyllide a 8-vinyl-reductase activity	GO:0015995,chlorophyll biosynthetic process	nta:107794507,path:nta00860,Porphyrin metabolism
Niben101Scf01164g00008.1	Niben101Scf01164g00008.1		2-phytyl-1,4-beta-naphthoquinone methyltransferase, chloroplastic	GO:0009507,chloroplast	GO:0052624,2-phytyl-1,4-naphthoquinone methyltransferase activity;GO:0008168,methyltransferase activity;GO:0008757,S-adenosylmethionine-dependent methyltransferase activity	GO:0032259,methylation;GO:0042372,phylloquinone biosynthetic process;GO:1901663,quinone biosynthetic process	nta:107827350,path:nta00130,Ubiquinone and other terpenoid-quinone biosynthesis
Niben101Scf16022g04004.1	Niben101Scf16022g04004.1		nucleotide-rhamnose synthase/epimerase-reductase LENGTH=301		GO:0008830,dTDP-4-dehydrorhamnose 3,5-epimerase activity;GO:0008831,dTDP-4-dehydrorhamnose reductase activity	GO:0019305,dTDP-rhamnose biosynthetic process;GO:0010253,UDP-rhamnose biosynthetic process	nta:107759475,path:nta00520,Amino sugar and nucleotide sugar metabolism
Niben101Scf05912g01016.1	Niben101Scf05912g01016.1		ATP-dependent Clp protease ATP-binding subunit ClpA	GO:0005737,cytoplasm	GO:0005524,ATP binding;GO:0016887,ATP hydrolysis activity;GO:0008233,peptidase activity	GO:0034605,cellular response to heat;GO:0006508,proteolysis
Niben101Scf01553g01001.1	Niben101Scf01553g01001.1		Zeaxanthin epoxidase, chloroplastic	GO:0009507,chloroplast;GO:0016020,membrane	GO:0071949,FAD binding;GO:0052662,zeaxanthin epoxidase activity	GO:0009688,abscisic acid biosynthetic process	nta:107763949,path:nta00906,Carotenoid biosynthesis
Niben101Scf02839g01001.1	Niben101Scf02839g01001.1		Splicing factor 3A subunit 3	GO:0005681,spliceosomal complex	GO:0003723,RNA binding;GO:0008270,zinc ion binding	GO:0000398,mRNA splicing, via spliceosome	nta:107796993,path:nta03040,Spliceosome
Niben101Scf11037g02051.1	Niben101Scf11037g02051.1		Elongation factor Tu	GO:0005739,mitochondrion	GO:0005525,GTP binding;GO:0003924,GTPase activity;GO:0003746,translation elongation factor activity	GO:0070125,mitochondrial translational elongation	nta:107803735,path:nta04626,Plant-pathogen interaction
Niben101Scf05278g01015.1	Niben101Scf05278g01015.1		NAD(P)-binding R isoform 1 [Theobroma cacao]
Niben101Scf10031g08010.1	Niben101Scf10031g08010.1		ADP-ribosylation factor 1	GO:0005794,Golgi apparatus	GO:0005525,GTP binding;GO:0003924,GTPase activity	GO:0006886,intracellular protein transport;GO:0016192,vesicle-mediated transport	nta:107781720,path:nta04144,Endocytosis;nta:107826661,path:nta04144,Endocytosis
Niben101Scf05634g02005.1	Niben101Scf05634g02005.1		3-oxoacyl-[acyl-carrier-protein] reductase 4	GO:0009507,chloroplast	GO:0004316,3-oxoacyl-[acyl-carrier-protein] reductase (NADPH) activity;GO:0051287,NAD binding;GO:0016616,oxidoreductase activity, acting on the CH-OH group of donors, NAD or NADP as acceptor	GO:0030497,fatty acid elongation	nta:107764635,path:nta00061,Fatty acid biosynthesis;nta:107764635,path:nta00780,Biotin metabolism
Niben101Scf00023g08006.1	Niben101Scf00023g08006.1		Imidazole glycerol phosphate synthase subunit HisH	GO:0009507,chloroplast	GO:0004359,glutaminase activity;GO:0000107,imidazoleglycerol-phosphate synthase activity;GO:0016833,oxo-acid-lyase activity	GO:0006541,glutamine metabolic process;GO:0000105,histidine biosynthetic process
Niben101Scf05688g08010.1	Niben101Scf05688g08010.1		Phosphoglycerate kinase family protein LENGTH=478	GO:0009507,chloroplast;GO:0005829,cytosol	GO:0043531,ADP binding;GO:0005524,ATP binding;GO:0004618,phosphoglycerate kinase activity	GO:0006094,gluconeogenesis;GO:0006096,glycolytic process;GO:0016310,phosphorylation;GO:0019253,reductive pentose-phosphate cycle
Niben101Scf06172g02016.1	Niben101Scf06172g02016.1		Aldose 1-epimerase		GO:0004034,aldose 1-epimerase activity;GO:0030246,carbohydrate binding	GO:0033499,galactose catabolic process via UDP-galactose;GO:0006006,glucose metabolic process	nta:107787172,path:nta00010,Glycolysis / Gluconeogenesis;nta:107787172,path:nta00052,Galactose metabolism
Niben101Scf05782g00006.1	Niben101Scf05782g00006.1		Phosphoglycerate mutase, 2,3-bisphosphoglycerate-independent LENGTH=560	GO:0005737,cytoplasm	GO:0046537,2,3-bisphosphoglycerate-independent phosphoglycerate mutase activity;GO:0030145,manganese ion binding	GO:0006007,glucose catabolic process;GO:0006096,glycolytic process	nta:107831677,path:nta00010,Glycolysis / Gluconeogenesis;nta:107831677,path:nta00260,Glycine, serine and threonine metabolism
Niben101Scf02583g06003.1	Niben101Scf02583g06003.1		Ferredoxin--NADP reductase, chloroplastic	GO:0098807,chloroplast thylakoid membrane protein complex	GO:0004324,ferredoxin-NADP+ reductase activity;GO:0003959,NADPH dehydrogenase activity	GO:0022900,electron transport chain	nta:107760150,path:nta00195,Photosynthesis
Niben101Scf02831g05015.1	Niben101Scf02831g05015.1		3-hydroxyisobutyrate dehydrogenase	GO:0009507,chloroplast	GO:0030267,glyoxylate reductase (NADP+) activity;GO:0051287,NAD binding;GO:0050661,NADP binding		nta:107783419,path:nta00630,Glyoxylate and dicarboxylate metabolism;nta:107783419,path:nta00650,Butanoate metabolism
Niben101Scf04706g01026.1	Niben101Scf04706g01026.1		Kinesin-like protein 3	GO:0005874,microtubule	GO:0005524,ATP binding;GO:0008017,microtubule binding;GO:0003777,microtubule motor activity	GO:0007018,microtubule-based movement
Niben101Scf00063g06042.1	Niben101Scf00063g06042.1		Ribulose-phosphate 3-epimerase	GO:0005829,cytosol	GO:0004750,D-ribulose-phosphate 3-epimerase activity;GO:0046872,metal ion binding	GO:0005975,carbohydrate metabolic process;GO:0009052,pentose-phosphate shunt, non-oxidative branch	nta:107831470,path:nta00030,Pentose phosphate pathway;nta:107831470,path:nta00040,Pentose and glucuronate interconversions;nta:107831470,path:nta00710,Carbon fixation in photosynthetic organisms
Niben101Scf10015g00015.1	Niben101Scf10015g00015.1		Methionine--tRNA ligase	GO:0005739,mitochondrion	GO:0005524,ATP binding;GO:0004825,methionine-tRNA ligase activity	GO:0006431,methionyl-tRNA aminoacylation;GO:0048731,system development	nta:107793139,path:nta00450,Selenocompound metabolism;nta:107793139,path:nta00970,Aminoacyl-tRNA biosynthesis
Niben101Scf06344g01021.1	Niben101Scf06344g01021.1		Polyadenylate-binding protein 1	GO:0005829,cytosol;GO:0005634,nucleus;GO:1990904,ribonucleoprotein complex	GO:0003730,mRNA 3'-UTR binding;GO:0008143,poly(A) binding;GO:0008266,poly(U) RNA binding		nta:107830216,path:nta03015,mRNA surveillance pathway;nta:107830216,path:nta03018,RNA degradation
Niben101Scf19230g01011.1	Niben101Scf19230g01011.1		50S ribosomal protein L22	GO:0015934,large ribosomal subunit;GO:0022625,cytosolic large ribosomal subunit	GO:0003735,structural constituent of ribosome	GO:0006412,translation;GO:0002181,cytoplasmic translation	nta:107832413,path:nta03010,Ribosome
Niben101Scf01718g02010.1	Niben101Scf01718g02010.1		26S proteasome non-ATPase regulatory subunit 3 homolog B	GO:0008541,proteasome regulatory particle, lid subcomplex	GO:0030234,enzyme regulator activity	GO:0042176,regulation of protein catabolic process;GO:0006511,ubiquitin-dependent protein catabolic process
Niben101Scf04487g06002.1	Niben101Scf04487g06002.1		Asparagine--tRNA ligase	GO:0017101,aminoacyl-tRNA synthetase multienzyme complex;GO:0005829,cytosol	GO:0004815,aspartate-tRNA ligase activity;GO:0005524,ATP binding;GO:0003723,RNA binding	GO:0006422,aspartyl-tRNA aminoacylation	nta:107800111,path:nta00970,Aminoacyl-tRNA biosynthesis
Niben101Scf01037g09012.1	Niben101Scf01037g09012.1		Threonine--tRNA ligase	GO:0005739,mitochondrion	GO:0005524,ATP binding;GO:0004829,threonine-tRNA ligase activity	GO:0006435,threonyl-tRNA aminoacylation	nta:107792707,path:nta00970,Aminoacyl-tRNA biosynthesis
Niben101Scf07325g00004.1	Niben101Scf07325g00004.1		40S ribosomal protein S19-3	GO:0022627,cytosolic small ribosomal subunit	GO:0003723,RNA binding;GO:0003735,structural constituent of ribosome	GO:0000028,ribosomal small subunit assembly;GO:0006412,translation	nta:107783104,path:nta03010,Ribosome;nta:107804353,path:nta03010,Ribosome
Niben101Scf12813g00004.1	Niben101Scf12813g00004.1		Cathepsin B-like cysteine proteinase 1	GO:0005615,extracellular space	GO:0004197,cysteine-type endopeptidase activity	GO:0051603,proteolysis involved in protein catabolic process
Niben101Scf00223g03023.1	Niben101Scf00223g03023.1		Histone H2A.1	GO:0000786,nucleosome;GO:0005634,nucleus	GO:0003677,DNA binding;GO:0046982,protein heterodimerization activity;GO:0030527,structural constituent of chromatin
Niben101Scf00381g07023.1	Niben101Scf00381g07023.1		Exosome complex exonuclease dis3	GO:0000177,cytoplasmic exosome (RNase complex);GO:0000176,nuclear exosome (RNase complex)	GO:0000175,3'-5'-RNA exonuclease activity;GO:0004519,endonuclease activity;GO:0003723,RNA binding	GO:0016075,rRNA catabolic process	nta:107829893,path:nta03018,RNA degradation
Niben101Scf03129g06001.1	Niben101Scf03129g06001.1		Elongation factor Tu	GO:0005850,eukaryotic translation initiation factor 2 complex	GO:0005525,GTP binding;GO:0003924,GTPase activity;GO:0003743,translation initiation factor activity;GO:0000049,tRNA binding	GO:0001731,formation of translation preinitiation complex
Niben101Scf01469g06001.1	Niben101Scf01469g06001.1		Glyceraldehyde-3-phosphate dehydrogenase
Niben101Scf04328g00019.1	Niben101Scf04328g00019.1		nucleoside diphosphate kinase 2 LENGTH=231	GO:0009507,chloroplast	GO:0005524,ATP binding;GO:0046872,metal ion binding;GO:0004550,nucleoside diphosphate kinase activity	GO:0006241,CTP biosynthetic process;GO:0006183,GTP biosynthetic process;GO:0016310,phosphorylation;GO:0006228,UTP biosynthetic process	nta:107768038,path:nta00230,Purine metabolism;nta:107768038,path:nta00240,Pyrimidine metabolism;nta:107768038,path:nta04016,MAPK signaling pathway - plant
Niben101Scf00872g00007.1	Niben101Scf00872g00007.1		Fumarate hydratase class II	GO:0005739,mitochondrion;GO:0045239,tricarboxylic acid cycle enzyme complex	GO:0004333,fumarate hydratase activity	GO:0006106,fumarate metabolic process;GO:0006108,malate metabolic process;GO:0006099,tricarboxylic acid cycle	nta:107776946,path:nta00020,Citrate cycle (TCA cycle);nta:107776946,path:nta00620,Pyruvate metabolism
Niben101Scf09116g03007.1	Niben101Scf09116g03007.1		60S ribosomal protein L14-1	GO:0022625,cytosolic large ribosomal subunit	GO:0003723,RNA binding;GO:0003735,structural constituent of ribosome	GO:0042273,ribosomal large subunit biogenesis;GO:0006412,translation	nta:107794709,path:nta03010,Ribosome
Niben101Scf02526g00002.1	Niben101Scf02526g00002.1		Glutathione peroxidase 1		GO:0004602,glutathione peroxidase activity;GO:0004601,peroxidase activity	GO:0006979,response to oxidative stress	nta:107795121,path:nta00480,Glutathione metabolism
Niben101Scf00337g01007.1	Niben101Scf00337g01007.1		BSD domain-containing protein LENGTH=317
Niben101Scf02098g02013.1	Niben101Scf02098g02013.1		60S ribosomal protein L5	GO:0022625,cytosolic large ribosomal subunit	GO:0008097,5S rRNA binding;GO:0003735,structural constituent of ribosome	GO:0000027,ribosomal large subunit assembly;GO:0006412,translation	nta:107764090,path:nta03010,Ribosome
Niben101Scf06236g00008.1	Niben101Scf06236g00008.1		Transketolase LENGTH=741	GO:0005829,cytosol	GO:0046872,metal ion binding;GO:0004802,transketolase activity	GO:0006098,pentose-phosphate shunt	nta:107785488,path:nta00030,Pentose phosphate pathway;nta:107785488,path:nta00710,Carbon fixation in photosynthetic organisms
Niben101Scf02025g00002.1	Niben101Scf02025g00002.1		Proteasome subunit alpha type-4-2	GO:0005737,cytoplasm;GO:0005634,nucleus;GO:0019773,proteasome core complex, alpha-subunit complex		GO:0010498,proteasomal protein catabolic process;GO:0006511,ubiquitin-dependent protein catabolic process	nta:107807090,path:nta03050,Proteasome
Niben101Scf04436g06002.1	Niben101Scf04436g06002.1		60S ribosomal protein L10	GO:0022625,cytosolic large ribosomal subunit	GO:0003735,structural constituent of ribosome	GO:0000027,ribosomal large subunit assembly;GO:0006412,translation	nta:107782233,path:nta03010,Ribosome
Niben101Scf01983g04019.1	Niben101Scf01983g04019.1		Gb:AAD10662.1, putative isoform 5 [Theobroma cacao] gb|EOY13544.1| Gb:AAD10662.1, putative isoform 5 [Theobroma cacao]			GO:0030154,cell differentiation
Niben101Scf00117g00007.1	Niben101Scf00117g00007.1		50S ribosomal protein L4	GO:1990904,ribonucleoprotein complex;GO:0005840,ribosome	GO:0003735,structural constituent of ribosome	GO:0006412,translation	nta:107817573,path:nta03010,Ribosome
Niben101Scf08020g01012.1	Niben101Scf08020g01012.1		Peroxiredoxin-2		GO:0008379,thioredoxin peroxidase activity	GO:0045454,cell redox homeostasis;GO:0042744,hydrogen peroxide catabolic process;GO:0006979,response to oxidative stress
Niben101Scf01435g01001.1	Niben101Scf01435g01001.1		purple acid phosphatase 27 LENGTH=611		GO:0003993,acid phosphatase activity;GO:0046872,metal ion binding
Niben101Scf08142g00002.1	Niben101Scf08142g00002.1		Malate dehydrogenase	GO:0005737,cytoplasm;GO:0005739,mitochondrion	GO:0030060,L-malate dehydrogenase activity	GO:0006108,malate metabolic process;GO:0006099,tricarboxylic acid cycle	nta:107780752,path:nta00020,Citrate cycle (TCA cycle);nta:107780752,path:nta00620,Pyruvate metabolism;nta:107780752,path:nta00630,Glyoxylate and dicarboxylate metabolism;nta:107780752,path:nta00710,Carbon fixation in photosynthetic organisms;nta:107780752,path:nta00270,Cysteine and methionine metabolism
Niben101Scf17422g00015.1	Niben101Scf17422g00015.1		expressed protein [Populus tremula]
Niben101Scf03503g01006.1	Niben101Scf03503g01006.1		Thioredoxin H2-1		GO:0016671,oxidoreductase activity, acting on a sulfur group of donors, disulfide as acceptor
Niben101Scf13950g00010.1	Niben101Scf13950g00010.1		Threonine synthase	GO:0005737,cytoplasm	GO:0030170,pyridoxal phosphate binding;GO:0004795,threonine synthase activity	GO:0019344,cysteine biosynthetic process;GO:0009088,threonine biosynthetic process	nta:107803812,path:nta00260,Glycine, serine and threonine metabolism;nta:107803812,path:nta00750,Vitamin B6 metabolism
Niben101Scf05948g01016.1	Niben101Scf05948g01016.1		histidinol dehydrogenase LENGTH=466	GO:0005737,cytoplasm	GO:0004399,histidinol dehydrogenase activity;GO:0046872,metal ion binding;GO:0051287,NAD binding	GO:0000105,histidine biosynthetic process	nta:107807270,path:nta00340,Histidine metabolism
Niben101Scf19534g00001.1	Niben101Scf19534g00001.1		Protein phosphatase 2C family protein LENGTH=298	GO:0009507,chloroplast	GO:0046872,metal ion binding;GO:0017018,myosin phosphatase activity;GO:0004722,protein serine/threonine phosphatase activity
Niben101Scf10228g00002.1	Niben101Scf10228g00002.1		60S ribosomal protein L4-1	GO:0022625,cytosolic large ribosomal subunit	GO:0003723,RNA binding;GO:0003735,structural constituent of ribosome	GO:0006412,translation	nta:107779688,path:nta03010,Ribosome
Niben101Scf10498g00017.1	Niben101Scf10498g00017.1		RNA-binding protein 12	GO:1990904,ribonucleoprotein complex	GO:0003723,RNA binding
Niben101Scf00173g09006.1	Niben101Scf00173g09006.1		ATP synthase subunit beta, chloroplastic	GO:0009507,chloroplast;GO:0005753,mitochondrial proton-transporting ATP synthase complex;GO:0045261,proton-transporting ATP synthase complex, catalytic core F(1)	GO:0005524,ATP binding;GO:0016887,ATP hydrolysis activity;GO:0046933,proton-transporting ATP synthase activity, rotational mechanism;GO:0046961,proton-transporting ATPase activity, rotational mechanism	GO:0042776,proton motive force-driven mitochondrial ATP synthesis	nta:800515,path:nta00190,Oxidative phosphorylation;nta:800515,path:nta00195,Photosynthesis
Niben101Scf03747g04004.1	Niben101Scf03747g04004.1		Mitochondrial outer membrane protein porin 2	GO:0005741,mitochondrial outer membrane	GO:0008308,voltage-gated monoatomic anion channel activity
Niben101Scf06245g01016.1	Niben101Scf06245g01016.1		Malate dehydrogenase	GO:0009507,chloroplast	GO:0046554,malate dehydrogenase (NADP+) activity;GO:0030060,L-malate dehydrogenase activity	GO:0006108,malate metabolic process;GO:0006734,NADH metabolic process;GO:0006107,oxaloacetate metabolic process;GO:0006099,tricarboxylic acid cycle
Niben101Scf05294g00031.1	Niben101Scf05294g00031.1		Apoptosis inhibitor 5	GO:0005634,nucleus	GO:0003729,mRNA binding	GO:0043067,regulation of programmed cell death
Niben101Scf05044g02014.1	Niben101Scf05044g02014.1		MAR-binding filament-like protein 1-1
Niben101Scf05392g01018.1	Niben101Scf05392g01018.1		Enolase	GO:0000015,phosphopyruvate hydratase complex	GO:0000287,magnesium ion binding;GO:0004634,phosphopyruvate hydratase activity	GO:0006096,glycolytic process
Niben101Scf06171g02032.1	Niben101Scf06171g02032.1		ornithine carbamoyltransferase LENGTH=375	GO:0043231,intracellular membrane-bounded organelle	GO:0016597,amino acid binding;GO:0004585,ornithine carbamoyltransferase activity	GO:0042450,arginine biosynthetic process via ornithine;GO:0019240,citrulline biosynthetic process	nta:107822172,path:nta00220,Arginine biosynthesis
Niben101Scf12967g01003.1	Niben101Scf12967g01003.1		ATP-dependent RNA helicase DBP5	GO:0010494,cytoplasmic stress granule;GO:0005634,nucleus	GO:0005524,ATP binding;GO:0016787,hydrolase activity;GO:0003723,RNA binding;GO:0003724,RNA helicase activity	GO:0016973,poly(A)+ mRNA export from nucleus	nta:107825795,path:nta03013,Nucleocytoplasmic transport;nta:107825795,path:nta03015,mRNA surveillance pathway
Niben101Scf12589g00005.1	Niben101Scf12589g00005.1		Sucrose-phosphatase 2		GO:0000287,magnesium ion binding;GO:0050307,sucrose-phosphate phosphatase activity	GO:0005986,sucrose biosynthetic process	nta:107828694,path:nta00500,Starch and sucrose metabolism
Niben101Scf13622g01020.1	Niben101Scf13622g01020.1		1-aminocyclopropane-1-carboxylate oxidase		GO:0016706,2-oxoglutarate-dependent dioxygenase activity;GO:0031418,L-ascorbic acid binding;GO:0046872,metal ion binding	GO:0009805,coumarin biosynthetic process;GO:0002238,response to molecule of fungal origin	nta:107796076,path:nta00270,Cysteine and methionine metabolism
Niben101Scf10015g02008.1	Niben101Scf10015g02008.1		2-oxoglutarate dehydrogenase, E1 component LENGTH=1017	GO:0005739,mitochondrion;GO:0045252,oxoglutarate dehydrogenase complex	GO:0004591,oxoglutarate dehydrogenase (succinyl-transferring) activity;GO:0030976,thiamine pyrophosphate binding	GO:0006099,tricarboxylic acid cycle	nta:107772051,path:nta00020,Citrate cycle (TCA cycle)
Niben101Scf00113g04012.1	Niben101Scf00113g04012.1		Nuclear transport factor 2	GO:0005737,cytoplasm;GO:0043229,intracellular organelle;GO:0005829,cytosol;GO:1990904,ribonucleoprotein complex	GO:0003723,RNA binding;GO:0003729,mRNA binding
Niben101Scf01970g08013.1	Niben101Scf01970g08013.1		Thiamine-phosphate synthase	GO:0009507,chloroplast	GO:0008902,hydroxymethylpyrimidine kinase activity;GO:0008972,phosphomethylpyrimidine kinase activity;GO:0004789,thiamine-phosphate diphosphorylase activity	GO:0009228,thiamine biosynthetic process;GO:0009229,thiamine diphosphate biosynthetic process	nta:107817826,path:nta00730,Thiamine metabolism
Niben101Scf03628g14020.1	Niben101Scf03628g14020.1		general regulatory factor 12 LENGTH=268	GO:0005737,cytoplasm		GO:0007165,signal transduction
Niben101Scf03080g04029.1	Niben101Scf03080g04029.1		BnaA03g38890D [Brassica napus]
Niben101Scf07951g02027.1	Niben101Scf07951g02027.1		elongation factor P (EF-P) family protein LENGTH=236	GO:0005737,cytoplasm	GO:0003746,translation elongation factor activity
Niben101Scf03154g03001.1	Niben101Scf03154g03001.1		50S ribosomal protein L1	GO:0015934,large ribosomal subunit	GO:0019843,rRNA binding;GO:0003735,structural constituent of ribosome	GO:0006412,translation	nta:107809424,path:nta03010,Ribosome
Niben101Scf00945g00006.1	Niben101Scf00945g00006.1		Gamma-interferon-inducible lysosomal thiol reductase		GO:0016491,oxidoreductase activity;GO:0016671,oxidoreductase activity, acting on a sulfur group of donors, disulfide as acceptor
Niben101Scf07116g00002.1	Niben101Scf07116g00002.1		serine hydroxymethyltransferase 3 LENGTH=529	GO:0005737,cytoplasm	GO:0004372,glycine hydroxymethyltransferase activity;GO:0030170,pyridoxal phosphate binding;GO:0070905,serine binding;GO:0008270,zinc ion binding	GO:0046655,folic acid metabolic process;GO:0019264,glycine biosynthetic process from serine;GO:0006565,L-serine catabolic process;GO:0006730,one-carbon metabolic process;GO:0035999,tetrahydrofolate interconversion;GO:0046653,tetrahydrofolate metabolic process	nta:107759094,path:nta00630,Glyoxylate and dicarboxylate metabolism;nta:107759094,path:nta00260,Glycine, serine and threonine metabolism;nta:107759094,path:nta00460,Cyanoamino acid metabolism;nta:107759094,path:nta00670,One carbon pool by folate
Niben101Scf06151g02013.1	Niben101Scf06151g02013.1		RAN GTPase-activating protein 2	GO:0005634,nucleus	GO:0005096,GTPase activator activity		nta:107776378,path:nta03013,Nucleocytoplasmic transport
Niben101Scf01847g03004.1	Niben101Scf01847g03004.1		Peptidyl-prolyl cis-trans isomerase A	GO:0005737,cytoplasm	GO:0016018,cyclosporin A binding;GO:0003755,peptidyl-prolyl cis-trans isomerase activity	GO:0006457,protein folding
Niben101Scf00466g04033.1	Niben101Scf00466g04033.1		Protein disulfide-isomerase	GO:0005783,endoplasmic reticulum	GO:0003756,protein disulfide isomerase activity	GO:0006457,protein folding	nta:107807082,path:nta04141,Protein processing in endoplasmic reticulum
Niben101Scf12289g00014.1	Niben101Scf12289g00014.1		Cytochrome c	GO:0005758,mitochondrial intermembrane space;GO:0070469,respirasome	GO:0009055,electron transfer activity;GO:0020037,heme binding;GO:0046872,metal ion binding	GO:0006123,mitochondrial electron transport, cytochrome c to oxygen;GO:0006122,mitochondrial electron transport, ubiquinol to cytochrome c	nta:107816090,path:nta00190,Oxidative phosphorylation
Niben101Scf02072g02017.1	Niben101Scf02072g02017.1		HXXXD-type acyl-transferase family protein LENGTH=451		GO:0016410,N-acyltransferase activity
Niben101Scf04113g01012.1	Niben101Scf04113g01012.1		50S ribosomal protein L31	GO:1990904,ribonucleoprotein complex;GO:0005840,ribosome	GO:0003735,structural constituent of ribosome	GO:0006412,translation	nta:107777917,path:nta03010,Ribosome
Niben101Scf01455g01022.1	Niben101Scf01455g01022.1		Vesicle-associated membrane protein 721	GO:0005737,cytoplasm;GO:0016020,membrane		GO:0016192,vesicle-mediated transport
Niben101Scf27265g00026.1	Niben101Scf27265g00026.1		Translationally-controlled tumor protein homolog	GO:0005737,cytoplasm	GO:0005509,calcium ion binding
Niben101Scf00447g02010.1	Niben101Scf00447g02010.1		Protein CURVATURE THYLAKOID 1A, chloroplastic	GO:0009535,chloroplast thylakoid membrane
Niben101Scf01319g04016.1	Niben101Scf01319g04016.1		Tubulin beta-6 chain	GO:0005737,cytoplasm;GO:0005874,microtubule	GO:0005525,GTP binding;GO:0003924,GTPase activity;GO:0005200,structural constituent of cytoskeleton	GO:0000226,microtubule cytoskeleton organization;GO:0000278,mitotic cell cycle	nta:107791087,path:nta04145,Phagosome;nta:107815756,path:nta04145,Phagosome
Niben101Scf06172g04003.1	Niben101Scf06172g04003.1		Tubulin alpha-1A chain	GO:0005737,cytoplasm;GO:0005874,microtubule	GO:0005525,GTP binding;GO:0016787,hydrolase activity;GO:0005200,structural constituent of cytoskeleton	GO:0000226,microtubule cytoskeleton organization;GO:0000278,mitotic cell cycle	nta:107788415,path:nta04145,Phagosome;nta:107800766,path:nta04145,Phagosome
Niben101Scf14338g02003.1	Niben101Scf14338g02003.1		Succinate dehydrogenase flavoprotein subunit	GO:0005749,mitochondrial respiratory chain complex II, succinate dehydrogenase complex (ubiquinone)	GO:0009055,electron transfer activity;GO:0050660,flavin adenine dinucleotide binding;GO:0102040,fumarate reductase (menaquinone);GO:0008177,succinate dehydrogenase (ubiquinone) activity	GO:0006121,mitochondrial electron transport, succinate to ubiquinone;GO:0006099,tricarboxylic acid cycle	nta:107777278,path:nta00020,Citrate cycle (TCA cycle);nta:107777278,path:nta00190,Oxidative phosphorylation
Niben101Scf10158g01035.1	Niben101Scf10158g01035.1		LL-diaminopimelate aminotransferase		GO:0030170,pyridoxal phosphate binding;GO:0008483,transaminase activity	GO:1901566,organonitrogen compound biosynthetic process	nta:107811239,path:nta00300,Lysine biosynthesis
Niben101Scf00206g00033.1	Niben101Scf00206g00033.1		60S ribosomal protein L28-1	GO:0022625,cytosolic large ribosomal subunit	GO:0003735,structural constituent of ribosome	GO:0006412,translation	nta:107824985,path:nta03010,Ribosome
Niben101Scf02622g12006.1	Niben101Scf02622g12006.1		ATP synthase subunit beta	GO:0009507,chloroplast;GO:0005753,mitochondrial proton-transporting ATP synthase complex;GO:0045261,proton-transporting ATP synthase complex, catalytic core F(1)	GO:0005524,ATP binding;GO:0016887,ATP hydrolysis activity;GO:0046933,proton-transporting ATP synthase activity, rotational mechanism;GO:0046961,proton-transporting ATPase activity, rotational mechanism	GO:0042776,proton motive force-driven mitochondrial ATP synthesis	nta:800515,path:nta00190,Oxidative phosphorylation;nta:800515,path:nta00195,Photosynthesis
Niben101Scf03427g05007.1	Niben101Scf03427g05007.1		Triose phosphate/phosphate translocator, chloroplastic	GO:0031969,chloroplast membrane;GO:0005794,Golgi apparatus	GO:0015297,antiporter activity;GO:0015605,organophosphate ester transmembrane transporter activity;GO:0015120,phosphoglycerate transmembrane transporter activity
Niben101Scf02487g00001.1	Niben101Scf02487g00001.1		Proteasome subunit beta 1	GO:0005737,cytoplasm;GO:0005634,nucleus;GO:0019774,proteasome core complex, beta-subunit complex	GO:0004175,endopeptidase activity;GO:0004298,threonine-type endopeptidase activity	GO:0010498,proteasomal protein catabolic process	nta:107826209,path:nta03050,Proteasome
Niben101Scf33666g00002.1	Niben101Scf33666g00002.1		Photosystem II D2 protein	GO:0009507,chloroplast;GO:0009523,photosystem II;GO:0042170,plastid membrane;GO:0042651,thylakoid membrane	GO:0016168,chlorophyll binding;GO:0045156,electron transporter, transferring electrons within the cyclic electron transport pathway of photosynthesis activity;GO:0005506,iron ion binding;GO:0010242,oxygen evolving activity	GO:0009772,photosynthetic electron transport in photosystem II	nta:800525,path:nta00195,Photosynthesis
Niben101Ctg16024g00004.1	Niben101Ctg16024g00004.1		Pyridoxal biosynthesis lyase PdxS		GO:0016843,amine-lyase activity	GO:0006520,amino acid metabolic process;GO:0042823,pyridoxal phosphate biosynthetic process;GO:0008615,pyridoxine biosynthetic process	nta:107769831,path:nta00750,Vitamin B6 metabolism
Niben101Scf23078g00012.1	Niben101Scf23078g00012.1		Kynurenine formamidase	GO:0005576,extracellular region	GO:0004061,arylformamidase activity	GO:0019441,tryptophan catabolic process to kynurenine
Niben101Scf05044g01007.1	Niben101Scf05044g01007.1		Coatomer, beta' subunit LENGTH=970	GO:0030126,COPI vesicle coat;GO:0000139,Golgi membrane	GO:0005198,structural molecule activity	GO:0006888,endoplasmic reticulum to Golgi vesicle-mediated transport;GO:0006891,intra-Golgi vesicle-mediated transport;GO:0006886,intracellular protein transport;GO:0006890,retrograde vesicle-mediated transport, Golgi to endoplasmic reticulum
Niben101Scf12280g01013.1	Niben101Scf12280g01013.1		Glyceraldehyde-3-phosphate dehydrogenase		GO:0051287,NAD binding;GO:0050661,NADP binding;GO:0016620,oxidoreductase activity, acting on the aldehyde or oxo group of donors, NAD or NADP as acceptor	GO:0006006,glucose metabolic process	nta:107827613,path:nta00010,Glycolysis / Gluconeogenesis;nta:107827613,path:nta00710,Carbon fixation in photosynthetic organisms
Niben101Scf19612g01003.1	Niben101Scf19612g01003.1		glucose-6-phosphate dehydrogenase 1 LENGTH=576		GO:0004345,glucose-6-phosphate dehydrogenase activity;GO:0050661,NADP binding	GO:0006006,glucose metabolic process;GO:0009051,pentose-phosphate shunt, oxidative branch
Niben101Scf07798g00006.1	Niben101Scf07798g00006.1		GTP-binding protein-related LENGTH=369	GO:0005737,cytoplasm;GO:0009536,plastid	GO:0005525,GTP binding;GO:0003924,GTPase activity	GO:0002181,cytoplasmic translation
Niben101Scf02537g00004.1	Niben101Scf02537g00004.1		14-3-3-like protein GF14-C	GO:0005737,cytoplasm		GO:0007165,signal transduction
Niben101Scf01991g04009.1	Niben101Scf01991g04009.1		Ribulose bisphosphate carboxylase small chain 8B, chloroplastic	GO:0009507,chloroplast;GO:0009506,plasmodesma	GO:0016984,ribulose-bisphosphate carboxylase activity	GO:0009853,photorespiration;GO:0019253,reductive pentose-phosphate cycle	nta:107765795,path:nta00630,Glyoxylate and dicarboxylate metabolism;nta:107765795,path:nta00710,Carbon fixation in photosynthetic organisms
Niben101Scf01237g09003.1	Niben101Scf01237g09003.1		Alpha-soluble NSF attachment protein	GO:0031201,SNARE complex	GO:0016615,malate dehydrogenase activity;GO:0005483,soluble NSF attachment protein activity;GO:0019905,syntaxin binding	GO:0006886,intracellular protein transport;GO:0006108,malate metabolic process;GO:0035494,SNARE complex disassembly
Niben101Scf01980g10004.1	Niben101Scf01980g10004.1		UDP-Glycosyltransferase superfamily protein LENGTH=489		GO:0035251,UDP-glucosyltransferase activity
Niben101Scf04007g01012.1	Niben101Scf04007g01012.1		Cathepsin B-like cysteine proteinase	GO:0005615,extracellular space	GO:0004197,cysteine-type endopeptidase activity	GO:0051603,proteolysis involved in protein catabolic process
Niben101Scf05449g00008.1	Niben101Scf05449g00008.1		Carbamoyl-phosphate synthase small chain	GO:0005951,carbamoyl-phosphate synthase complex;GO:0005737,cytoplasm	GO:0004088,carbamoyl-phosphate synthase (glutamine-hydrolyzing) activity	GO:0006207,'de novo' pyrimidine nucleobase biosynthetic process;GO:0006526,arginine biosynthetic process;GO:0006541,glutamine metabolic process	nta:107793380,path:nta00240,Pyrimidine metabolism;nta:107793380,path:nta00250,Alanine, aspartate and glutamate metabolism
Niben101Scf05490g00005.1	Niben101Scf05490g00005.1		Ribose-phosphate pyrophosphokinase	GO:0005737,cytoplasm;GO:0002189,ribose phosphate diphosphokinase complex	GO:0005524,ATP binding;GO:0016301,kinase activity;GO:0000287,magnesium ion binding;GO:0004749,ribose phosphate diphosphokinase activity	GO:0006015,5-phosphoribose 1-diphosphate biosynthetic process;GO:0016310,phosphorylation;GO:0006164,purine nucleotide biosynthetic process;GO:0009156,ribonucleoside monophosphate biosynthetic process;GO:0009165,nucleotide biosynthetic process	nta:107788593,path:nta00030,Pentose phosphate pathway;nta:107788593,path:nta00230,Purine metabolism
Niben101Scf15022g00007.1	Niben101Scf15022g00007.1		V-type proton ATPase subunit a3	GO:0016471,vacuolar proton-transporting V-type ATPase complex;GO:0000220,vacuolar proton-transporting V-type ATPase, V0 domain	GO:0051117,ATPase binding;GO:0046961,proton-transporting ATPase activity, rotational mechanism	GO:0007035,vacuolar acidification	nta:107795468,path:nta00190,Oxidative phosphorylation;nta:107795468,path:nta04145,Phagosome
Niben101Scf08134g01005.1	Niben101Scf08134g01005.1		Cinnamyl alcohol dehydrogenase 1		GO:0045551,cinnamyl-alcohol dehydrogenase activity;GO:0008270,zinc ion binding	GO:0009809,lignin biosynthetic process
Niben101Scf00597g03003.1	Niben101Scf00597g03003.1		26S protease regulatory subunit 8	GO:0005634,nucleus;GO:0008540,proteasome regulatory particle, base subcomplex	GO:0005524,ATP binding;GO:0016887,ATP hydrolysis activity;GO:0036402,proteasome-activating activity	GO:0043161,proteasome-mediated ubiquitin-dependent protein catabolic process	nta:107779199,path:nta03050,Proteasome
Niben101Scf01460g04018.1	Niben101Scf01460g04018.1		ATP synthase subunit beta	GO:0005753,mitochondrial proton-transporting ATP synthase complex;GO:0000275,mitochondrial proton-transporting ATP synthase complex, catalytic sector F(1);GO:0045261,proton-transporting ATP synthase complex, catalytic core F(1)	GO:0005524,ATP binding;GO:0016887,ATP hydrolysis activity;GO:0046933,proton-transporting ATP synthase activity, rotational mechanism;GO:0046961,proton-transporting ATPase activity, rotational mechanism	GO:0042776,proton motive force-driven mitochondrial ATP synthesis	nta:107766401,path:nta00190,Oxidative phosphorylation;nta:107792824,path:nta00190,Oxidative phosphorylation
Niben101Scf04485g02016.1	Niben101Scf04485g02016.1		RNA-binding protein 1 LENGTH=360	GO:1990904,ribonucleoprotein complex	GO:0003723,RNA binding		nta:107760899,path:nta03015,mRNA surveillance pathway
Niben101Scf00682g04013.1	Niben101Scf00682g04013.1		Threonine dehydratase biosynthetic		GO:0003941,L-serine ammonia-lyase activity;GO:0004794,L-threonine ammonia-lyase activity;GO:0030170,pyridoxal phosphate binding	GO:0009097,isoleucine biosynthetic process;GO:0006565,L-serine catabolic process;GO:0006567,threonine catabolic process
Niben101Scf05142g00023.1	Niben101Scf05142g00023.1		30S ribosomal protein S7, chloroplastic	GO:0009507,chloroplast;GO:0005840,ribosome;GO:0015935,small ribosomal subunit	GO:0003729,mRNA binding;GO:0019843,rRNA binding;GO:0003735,structural constituent of ribosome	GO:0000028,ribosomal small subunit assembly;GO:0006412,translation	nta:800428,path:nta03010,Ribosome;nta:800447,path:nta03010,Ribosome
Niben101Scf11178g01008.1	Niben101Scf11178g01008.1		Ribulose bisphosphate carboxylase large chain	GO:0009507,chloroplast	GO:0000287,magnesium ion binding;GO:0004497,monooxygenase activity;GO:0016984,ribulose-bisphosphate carboxylase activity	GO:0009853,photorespiration;GO:0019253,reductive pentose-phosphate cycle	nta:800513,path:nta00630,Glyoxylate and dicarboxylate metabolism;nta:800513,path:nta00710,Carbon fixation in photosynthetic organisms
Niben101Scf01700g01004.1	Niben101Scf01700g01004.1		ATP-dependent Clp protease proteolytic subunit 1	GO:0009507,chloroplast;GO:0009368,endopeptidase Clp complex;GO:0009532,plastid stroma	GO:0004176,ATP-dependent peptidase activity;GO:0051117,ATPase binding;GO:0004252,serine-type endopeptidase activity	GO:0006515,protein quality control for misfolded or incompletely synthesized proteins
Niben101Scf05270g01002.1	Niben101Scf05270g01002.1		Cysteine synthase	GO:0005737,cytoplasm	GO:0004124,cysteine synthase activity	GO:0006535,cysteine biosynthetic process from serine;GO:0009567,double fertilization forming a zygote and endosperm;GO:0009860,pollen tube growth	nta:107817517,path:nta00920,Sulfur metabolism;nta:107817517,path:nta00270,Cysteine and methionine metabolism
Niben101Scf10086g01005.1	Niben101Scf10086g01005.1		fibrillin [Fischerella sp. PCC 9339]
Niben101Scf05206g06003.1	Niben101Scf05206g06003.1		UDP-glucuronic acid decarboxylase 3 LENGTH=357	GO:0005737,cytoplasm	GO:0070403,NAD+ binding;GO:0048040,UDP-glucuronate decarboxylase activity	GO:0042732,D-xylose metabolic process;GO:0033320,UDP-D-xylose biosynthetic process	nta:107829088,path:nta00520,Amino sugar and nucleotide sugar metabolism
Niben101Scf13118g00028.1	Niben101Scf13118g00028.1		Endoglucanase 17		GO:0008810,cellulase activity	GO:0030245,cellulose catabolic process	nta:107795934,path:nta00500,Starch and sucrose metabolism
Niben101Scf00713g00009.1	Niben101Scf00713g00009.1		Eukaryotic translation initiation factor 3 subunit A	GO:0016282,eukaryotic 43S preinitiation complex;GO:0033290,eukaryotic 48S preinitiation complex;GO:0071540,eukaryotic translation initiation factor 3 complex, eIF3e;GO:0071541,eukaryotic translation initiation factor 3 complex, eIF3m;GO:0043614,multi-eIF complex	GO:0003729,mRNA binding;GO:0003743,translation initiation factor activity	GO:0001732,formation of cytoplasmic translation initiation complex;GO:0002188,translation reinitiation
Niben101Scf01999g06011.1	Niben101Scf01999g06011.1		Chaperone protein DnaK	GO:0005737,cytoplasm;GO:0005788,endoplasmic reticulum lumen;GO:0005739,mitochondrion	GO:0005524,ATP binding;GO:0016887,ATP hydrolysis activity;GO:0140662,ATP-dependent protein folding chaperone;GO:0031072,heat shock protein binding;GO:0044183,protein folding chaperone;GO:0051082,unfolded protein binding	GO:0051085,chaperone cofactor-dependent protein refolding;GO:0042026,protein refolding	nta:107775921,path:nta03018,RNA degradation
Niben101Scf14009g00002.1	Niben101Scf14009g00002.1		RNA-binding protein 1 LENGTH=360	GO:0005654,nucleoplasm;GO:1990904,ribonucleoprotein complex	GO:0003723,RNA binding	GO:0010468,regulation of gene expression	nta:107824717,path:nta03040,Spliceosome
Niben101Scf05030g01001.1	Niben101Scf05030g01001.1		Adenylate kinase	GO:0005737,cytoplasm;GO:0005634,nucleus	GO:0004017,adenylate kinase activity;GO:0005524,ATP binding;GO:0004127,cytidylate kinase activity;GO:0033862,UMP kinase activity	GO:0006207,'de novo' pyrimidine nucleobase biosynthetic process;GO:0046705,CDP biosynthetic process;GO:0016310,phosphorylation;GO:0006225,UDP biosynthetic process	nta:107812008,path:nta00240,Pyrimidine metabolism
Niben101Scf00215g11013.1	Niben101Scf00215g11013.1		V-type ATP synthase subunit D	GO:0033176,proton-transporting V-type ATPase complex;GO:0005774,vacuolar membrane	GO:0046961,proton-transporting ATPase activity, rotational mechanism		nta:107821573,path:nta00190,Oxidative phosphorylation;nta:107821573,path:nta04145,Phagosome
Niben101Scf07728g02015.1	Niben101Scf07728g02015.1		3-oxoacyl-[acyl-carrier-protein] synthase 2	GO:0005739,mitochondrion	GO:0004315,3-oxoacyl-[acyl-carrier-protein] synthase activity	GO:0006633,fatty acid biosynthetic process	nta:107763810,path:nta00061,Fatty acid biosynthesis;nta:107763810,path:nta00780,Biotin metabolism
Niben101Scf01383g05022.1	Niben101Scf01383g05022.1		Bifunctional aspartokinase/homoserine dehydrogenase 1		GO:0004072,aspartate kinase activity;GO:0004412,homoserine dehydrogenase activity	GO:0009097,isoleucine biosynthetic process;GO:0009086,methionine biosynthetic process;GO:0009088,threonine biosynthetic process
Niben101Scf00466g00012.1	Niben101Scf00466g00012.1		fructose-bisphosphate aldolase 1 LENGTH=399	GO:0005829,cytosol	GO:0004332,fructose-bisphosphate aldolase activity	GO:0030388,fructose 1,6-bisphosphate metabolic process;GO:0006096,glycolytic process	nta:107771489,path:nta00010,Glycolysis / Gluconeogenesis;nta:107771489,path:nta00030,Pentose phosphate pathway;nta:107771489,path:nta00051,Fructose and mannose metabolism;nta:107771489,path:nta00710,Carbon fixation in photosynthetic organisms
Niben101Scf03281g01014.1	Niben101Scf03281g01014.1		Oxygen-dependent coproporphyrinogen-III oxidase	GO:0005737,cytoplasm	GO:0004109,coproporphyrinogen oxidase activity	GO:0006782,protoporphyrinogen IX biosynthetic process
Niben101Scf00254g00010.1	Niben101Scf00254g00010.1		monodehydroascorbate reductase 6 LENGTH=493	GO:0005737,cytoplasm	GO:0050660,flavin adenine dinucleotide binding;GO:0016651,oxidoreductase activity, acting on NAD(P)H
Niben101Scf00453g07011.1	Niben101Scf00453g07011.1		Mitochondrial substrate carrier family protein LENGTH=300	GO:0016020,membrane	GO:0000064,L-ornithine transmembrane transporter activity	GO:1990575,mitochondrial L-ornithine transmembrane transport
Niben101Scf00691g00001.1	Niben101Scf00691g00001.1		PHD finger-like domain-containing protein 5A	GO:0071011,precatalytic spliceosome;GO:0005689,U12-type spliceosomal complex;GO:0005686,U2 snRNP		GO:0000398,mRNA splicing, via spliceosome	nta:107765645,path:nta03040,Spliceosome;nta:107778796,path:nta03040,Spliceosome;nta:107812868,path:nta03040,Spliceosome
Niben101Scf11383g00019.1	Niben101Scf11383g00019.1		Cysteine synthase	GO:0005737,cytoplasm	GO:0004124,cysteine synthase activity	GO:0006535,cysteine biosynthetic process from serine	nta:107759972,path:nta00920,Sulfur metabolism;nta:107759972,path:nta00270,Cysteine and methionine metabolism
Niben101Scf04406g03007.1	Niben101Scf04406g03007.1		Cleavage and polyadenylation specificity factor subunit 5	GO:0005849,mRNA cleavage factor complex	GO:0003729,mRNA binding	GO:0006378,mRNA polyadenylation;GO:0006397,mRNA processing	nta:107774067,path:nta03015,mRNA surveillance pathway
Niben101Scf02293g03024.1	Niben101Scf02293g03024.1		Photosystem I reaction center subunit V, chloroplastic	GO:0009535,chloroplast thylakoid membrane;GO:0009522,photosystem I		GO:0015979,photosynthesis	nta:107794159,path:nta00195,Photosynthesis
Niben101Scf03274g01011.1	Niben101Scf03274g01011.1		Plastid-lipid associated protein PAP / fibrillin family protein LENGTH=239
Niben101Scf05721g00003.1	Niben101Scf05721g00003.1		Acetolactate synthase small subunit	GO:0005829,cytosol	GO:0003984,acetolactate synthase activity;GO:1990610,acetolactate synthase regulator activity	GO:0009097,isoleucine biosynthetic process;GO:0009099,valine biosynthetic process	nta:107807238,path:nta00650,Butanoate metabolism;nta:107807238,path:nta00660,C5-Branched dibasic acid metabolism;nta:107807238,path:nta00290,Valine, leucine and isoleucine biosynthesis;nta:107807238,path:nta00770,Pantothenate and CoA biosynthesis
Niben101Scf02510g03004.1	Niben101Scf02510g03004.1		Cytochrome b-c1 complex subunit 9	GO:0005750,mitochondrial respiratory chain complex III		GO:0006122,mitochondrial electron transport, ubiquinol to cytochrome c	nta:107790276,path:nta00190,Oxidative phosphorylation;nta:107830404,path:nta00190,Oxidative phosphorylation
Niben101Scf01971g01006.1	Niben101Scf01971g01006.1		Kunitz-type inhibitor C [Solanum tuberosum]		GO:0004866,endopeptidase inhibitor activity
Niben101Scf09472g02009.1	Niben101Scf09472g02009.1		Dynamin-2B	GO:0005737,cytoplasm;GO:0016020,membrane;GO:0005874,microtubule	GO:0005525,GTP binding;GO:0003924,GTPase activity;GO:0008017,microtubule binding		nta:107772803,path:nta04144,Endocytosis
Niben101Scf02537g02023.1	Niben101Scf02537g02023.1		ascorbate peroxidase 4 LENGTH=349		GO:0020037,heme binding;GO:0004601,peroxidase activity	GO:0034599,cellular response to oxidative stress;GO:0042744,hydrogen peroxide catabolic process;GO:0000302,response to reactive oxygen species	nta:107821470,path:nta00053,Ascorbate and aldarate metabolism;nta:107821470,path:nta00480,Glutathione metabolism
Niben101Scf03842g04002.1	Niben101Scf03842g04002.1		BnaC04g54390D [Brassica napus]	GO:0016020,membrane
Niben101Scf02562g00020.1	Niben101Scf02562g00020.1		Cytosol aminopeptidase family protein LENGTH=583	GO:0005737,cytoplasm	GO:0030145,manganese ion binding;GO:0070006,metalloaminopeptidase activity;GO:0008233,peptidase activity	GO:0006508,proteolysis	nta:107768570,path:nta00480,Glutathione metabolism
Niben101Scf11823g00012.1	Niben101Scf11823g00012.1		Splicing factor 3A subunit 2	GO:0071013,catalytic step 2 spliceosome;GO:0005686,U2 snRNP;GO:0071004,U2-type prespliceosome	GO:0003676,nucleic acid binding;GO:0008270,zinc ion binding	GO:0000245,spliceosomal complex assembly	nta:107822419,path:nta03040,Spliceosome
Niben101Scf00448g04005.1	Niben101Scf00448g04005.1		Aspartic proteinase A1		GO:0004190,aspartic-type endopeptidase activity	GO:0006629,lipid metabolic process;GO:0006508,proteolysis
Niben101Scf03732g02015.1	Niben101Scf03732g02015.1		product [Oryza sativa Japonica Group]
Niben101Scf04779g01020.1	Niben101Scf04779g01020.1		Tetratricopeptide repeat protein 12	GO:0005737,cytoplasm
Niben101Scf03929g04002.1	Niben101Scf03929g04002.1		Cytochrome b6-f complex iron-sulfur subunit	GO:0009535,chloroplast thylakoid membrane;GO:0005886,plasma membrane	GO:0051537,2 iron, 2 sulfur cluster binding;GO:0045158,electron transporter, transferring electrons within cytochrome b6/f complex of photosystem II activity;GO:0046872,metal ion binding;GO:0016491,oxidoreductase activity;GO:0009496,plastoquinol--plastocyanin reductase activity		nta:107805497,path:nta00195,Photosynthesis
Niben101Scf02215g01010.1	Niben101Scf02215g01010.1		Sarcolemmal membrane-associated protein, putative isoform 2 [Theobroma cacao] gb|EOY04335.1| Sarcolemmal membrane-associated protein, putative isoform 2 [Theobroma cacao]			GO:0030154,cell differentiation
Niben101Scf04099g03003.1	Niben101Scf04099g03003.1		Elongation factor Tu	GO:0005739,mitochondrion	GO:0005525,GTP binding;GO:0003924,GTPase activity;GO:0003746,translation elongation factor activity	GO:0070125,mitochondrial translational elongation	nta:107820323,path:nta04626,Plant-pathogen interaction
Niben101Scf07693g00006.1	Niben101Scf07693g00006.1		Protein transport protein Sec61 subunit beta	GO:0005789,endoplasmic reticulum membrane;GO:0005784,Sec61 translocon complex		GO:0031204,post-translational protein targeting to membrane, translocation;GO:0006616,SRP-dependent cotranslational protein targeting to membrane, translocation	nta:107804618,path:nta03060,Protein export;nta:107804618,path:nta04141,Protein processing in endoplasmic reticulum;nta:107804618,path:nta04145,Phagosome;nta:107816002,path:nta03060,Protein export;nta:107816002,path:nta04141,Protein processing in endoplasmic reticulum;nta:107816002,path:nta04145,Phagosome
Niben101Scf01208g01015.1	Niben101Scf01208g01015.1		Photosystem II reaction center protein H	GO:0005739,mitochondrion
Niben101Scf10464g00005.1	Niben101Scf10464g00005.1		Polyadenylate-binding protein 4	GO:0005829,cytosol	GO:0003729,mRNA binding
Niben101Scf04444g09012.1	Niben101Scf04444g09012.1		Farnesyl pyrophosphate synthase	GO:0005737,cytoplasm	GO:0004161,dimethylallyltranstransferase activity;GO:0004337,geranyltranstransferase activity	GO:0045337,farnesyl diphosphate biosynthetic process	nta:107765018,path:nta00900,Terpenoid backbone biosynthesis
Niben101Scf09997g00023.1	Niben101Scf09997g00023.1		Aspartate aminotransferase 1	GO:0005739,mitochondrion	GO:0004069,L-aspartate;GO:0030170,pyridoxal phosphate binding	GO:0006520,amino acid metabolic process;GO:1901566,organonitrogen compound biosynthetic process	nta:107800998,path:nta00710,Carbon fixation in photosynthetic organisms;nta:107800998,path:nta00250,Alanine, aspartate and glutamate metabolism;nta:107800998,path:nta00270,Cysteine and methionine metabolism;nta:107800998,path:nta00220,Arginine biosynthesis;nta:107800998,path:nta00330,Arginine and proline metabolism;nta:107800998,path:nta00350,Tyrosine metabolism;nta:107800998,path:nta00360,Phenyl…
Niben101Scf00369g08006.1	Niben101Scf00369g08006.1		ATP-dependent Clp protease proteolytic subunit 1	GO:0009507,chloroplast;GO:0009368,endopeptidase Clp complex;GO:0016020,membrane;GO:0009532,plastid stroma	GO:0004176,ATP-dependent peptidase activity;GO:0051117,ATPase binding;GO:0004252,serine-type endopeptidase activity	GO:0006515,protein quality control for misfolded or incompletely synthesized proteins
Niben101Scf00332g05017.1	Niben101Scf00332g05017.1		dihydrolipoamide dehydrogenase [Calothrix sp. 336/3]	GO:0005739,mitochondrion;GO:0045252,oxoglutarate dehydrogenase complex	GO:0050660,flavin adenine dinucleotide binding;GO:0016668,oxidoreductase activity, acting on a sulfur group of donors, NAD(P) as acceptor;GO:0004148,dihydrolipoyl dehydrogenase activity		nta:107783795,path:nta00010,Glycolysis / Gluconeogenesis;nta:107783795,path:nta00020,Citrate cycle (TCA cycle);nta:107783795,path:nta00620,Pyruvate metabolism;nta:107783795,path:nta00630,Glyoxylate and dicarboxylate metabolism;nta:107783795,path:nta00640,Propanoate metabolism;nta:107783795,path:nta00260,Glycine, serine and threonine metabolism;nta:107783795,path:nta00280,Valine, leucine and isole…
Niben101Scf01365g06006.1	Niben101Scf01365g06006.1		Eukaryotic translation initiation factor 3 subunit I	GO:0016282,eukaryotic 43S preinitiation complex;GO:0033290,eukaryotic 48S preinitiation complex;GO:0071541,eukaryotic translation initiation factor 3 complex, eIF3m	GO:0003723,RNA binding;GO:0003743,translation initiation factor activity	GO:0002183,cytoplasmic translational initiation;GO:0001732,formation of cytoplasmic translation initiation complex
Niben101Scf04077g02006.1	Niben101Scf04077g02006.1		26S proteasome non-ATPase regulatory subunit 7 homolog A	GO:0000502,proteasome complex;GO:0005838,proteasome regulatory particle	GO:0008237,metallopeptidase activity	GO:0043161,proteasome-mediated ubiquitin-dependent protein catabolic process	nta:107805666,path:nta03050,Proteasome;nta:107816075,path:nta03050,Proteasome
Niben101Scf00551g01027.1	Niben101Scf00551g01027.1		Mitochondrial-processing peptidase subunit alpha	GO:0005739,mitochondrion	GO:0046872,metal ion binding;GO:0004222,metalloendopeptidase activity	GO:0006508,proteolysis
Niben101Scf08137g00006.1	Niben101Scf08137g00006.1		Kinase interacting (KIP1-like) family protein LENGTH=297	GO:0110165,cellular anatomical entity	GO:0003779,actin binding;GO:0016301,kinase activity	GO:0016310,phosphorylation
Niben101Scf02762g01005.1	Niben101Scf02762g01005.1		ATP-dependent RNA helicase DBP2	GO:0005737,cytoplasm	GO:0005524,ATP binding;GO:0016787,hydrolase activity;GO:0003723,RNA binding;GO:0003724,RNA helicase activity;GO:0008270,zinc ion binding	GO:0000373,Group II intron splicing
Niben101Scf02078g06002.1	Niben101Scf02078g06002.1		60 kDa chaperonin	GO:0005739,mitochondrion	GO:0005524,ATP binding;GO:0140662,ATP-dependent protein folding chaperone	GO:0006457,protein folding;GO:0042026,protein refolding	nta:107767906,path:nta03018,RNA degradation
Niben101Scf00503g08009.1	Niben101Scf00503g08009.1		G-box-binding factor 3	GO:0005634,nucleus	GO:0003700,DNA-binding transcription factor activity;GO:0043565,sequence-specific DNA binding	GO:0006355,regulation of DNA-templated transcription
Niben101Scf02688g04013.1	Niben101Scf02688g04013.1		L-threonine 3-dehydrogenase		GO:0016616,oxidoreductase activity, acting on the CH-OH group of donors, NAD or NADP as acceptor;GO:0008270,zinc ion binding		nta:107773322,path:nta00040,Pentose and glucuronate interconversions;nta:107773322,path:nta00051,Fructose and mannose metabolism
Niben101Scf06365g00001.1	Niben101Scf06365g00001.1		60S ribosomal protein L7-4	GO:0022625,cytosolic large ribosomal subunit	GO:0003723,RNA binding;GO:0003735,structural constituent of ribosome	GO:0000463,maturation of LSU-rRNA from tricistronic rRNA transcript (SSU-rRNA, 5.8S rRNA, LSU-rRNA)	nta:107826102,path:nta03010,Ribosome
Niben101Scf02572g03008.1	Niben101Scf02572g03008.1		D-glycerate 3-kinase, chloroplastic	GO:0009507,chloroplast;GO:0005737,cytoplasm	GO:0008887,glycerate kinase activity	GO:0009853,photorespiration	nta:107815070,path:nta00630,Glyoxylate and dicarboxylate metabolism;nta:107815070,path:nta00561,Glycerolipid metabolism;nta:107815070,path:nta00260,Glycine, serine and threonine metabolism
Niben101Scf02156g05001.1	Niben101Scf02156g05001.1		Photosystem I reaction center subunit III	GO:0009543,chloroplast thylakoid lumen;GO:0009538,photosystem I reaction center		GO:0015979,photosynthesis	nta:107789388,path:nta00195,Photosynthesis
Niben101Scf00117g02019.1	Niben101Scf00117g02019.1		Chaperone protein DnaK	GO:0009507,chloroplast;GO:0005737,cytoplasm;GO:0005788,endoplasmic reticulum lumen	GO:0005524,ATP binding;GO:0016887,ATP hydrolysis activity;GO:0140662,ATP-dependent protein folding chaperone;GO:0031072,heat shock protein binding;GO:0044183,protein folding chaperone;GO:0051082,unfolded protein binding	GO:0051085,chaperone cofactor-dependent protein refolding;GO:0042026,protein refolding	nta:107817083,path:nta03040,Spliceosome;nta:107817083,path:nta04141,Protein processing in endoplasmic reticulum;nta:107817083,path:nta04144,Endocytosis
Niben101Scf02461g00004.1	Niben101Scf02461g00004.1		Phosphoglycerate kinase family protein LENGTH=478	GO:0009507,chloroplast;GO:0005829,cytosol	GO:0043531,ADP binding;GO:0005524,ATP binding;GO:0004618,phosphoglycerate kinase activity	GO:0006094,gluconeogenesis;GO:0006096,glycolytic process;GO:0016310,phosphorylation;GO:0019253,reductive pentose-phosphate cycle
Niben101Scf11694g00001.1	Niben101Scf11694g00001.1		10 kDa chaperonin	GO:0009507,chloroplast;GO:0005759,mitochondrial matrix	GO:0005524,ATP binding;GO:0046872,metal ion binding;GO:0044183,protein folding chaperone;GO:0051087,protein-folding chaperone binding;GO:0046914,transition metal ion binding;GO:0051082,unfolded protein binding	GO:0051085,chaperone cofactor-dependent protein refolding
Niben101Scf05961g02032.1	Niben101Scf05961g02032.1		Serine carboxypeptidase-like 20	GO:0005576,extracellular region	GO:0016747,acyltransferase activity, transferring groups other than amino-acyl groups;GO:0004185,serine-type carboxypeptidase activity	GO:0006508,proteolysis;GO:0019748,secondary metabolic process
Niben101Scf08533g00005.1	Niben101Scf08533g00005.1		Acetylornithine aminotransferase		GO:0042802,identical protein binding;GO:0003992,N2-acetyl-L-ornithine;GO:0030170,pyridoxal phosphate binding	GO:0006526,arginine biosynthetic process	nta:107788032,path:nta00220,Arginine biosynthesis
Niben101Scf07935g02019.1	Niben101Scf07935g02019.1		ATP-dependent Clp protease ATP-binding subunit ClpA	GO:0005737,cytoplasm	GO:0005524,ATP binding;GO:0016887,ATP hydrolysis activity;GO:0008233,peptidase activity	GO:0034605,cellular response to heat;GO:0006508,proteolysis
Niben101Scf01462g02022.1	Niben101Scf01462g02022.1		26S proteasome non-ATPase regulatory subunit 2 homolog B	GO:0005634,nucleus;GO:0008540,proteasome regulatory particle, base subcomplex;GO:0034515,proteasome storage granule	GO:0030234,enzyme regulator activity	GO:0043161,proteasome-mediated ubiquitin-dependent protein catabolic process;GO:0042176,regulation of protein catabolic process	nta:107794282,path:nta03050,Proteasome
Niben101Scf13569g00001.1	Niben101Scf13569g00001.1		dihydroxynaphthoic acid synthetase [Desmospora sp. 8437] gb|EGK07457.1| naphthoate synthase [Desmospora sp. 8437]	GO:0009507,chloroplast;GO:0005829,cytosol	GO:0008935,1,4-dihydroxy-2-naphthoyl-CoA synthase activity	GO:0009234,menaquinone biosynthetic process	nta:107787165,path:nta00130,Ubiquinone and other terpenoid-quinone biosynthesis
Niben101Scf01181g01007.1	Niben101Scf01181g01007.1		Beta-glucosidase 44		GO:0008422,beta-glucosidase activity	GO:0005975,carbohydrate metabolic process	nta:107797996,path:nta00500,Starch and sucrose metabolism;nta:107797996,path:nta00460,Cyanoamino acid metabolism;nta:107797996,path:nta00999,Biosynthesis of various plant secondary metabolites
Niben101Scf00332g12024.1	Niben101Scf00332g12024.1		ADP-ribosylation factor 2-A	GO:0016020,membrane
Niben101Scf10940g04023.1	Niben101Scf10940g04023.1		Aluminium induced protein with YGL and LRDR motifs LENGTH=251
Niben101Scf05060g07004.1	Niben101Scf05060g07004.1		Expansin-A1	GO:0005576,extracellular region;GO:0016020,membrane		GO:0009653,anatomical structure morphogenesis;GO:0009664,plant-type cell wall organization
Niben101Scf04765g00002.1	Niben101Scf04765g00002.1		thioredoxin family protein LENGTH=488	GO:0005829,cytosol;GO:0005634,nucleus	GO:0051536,iron-sulfur cluster binding;GO:0046872,metal ion binding	GO:0006879,intracellular iron ion homeostasis
Niben101Scf02553g02002.1	Niben101Scf02553g02002.1		glutamate-1-semialdehyde 2,1-aminomutase 2 LENGTH=472	GO:0009507,chloroplast	GO:0042286,glutamate-1-semialdehyde 2,1-aminomutase activity;GO:0030170,pyridoxal phosphate binding;GO:0008483,transaminase activity	GO:0015995,chlorophyll biosynthetic process;GO:0006782,protoporphyrinogen IX biosynthetic process	nta:107826543,path:nta00860,Porphyrin metabolism
Niben101Scf07691g00008.1	Niben101Scf07691g00008.1		dihydrolipoamide dehydrogenase [Calothrix sp. 336/3]	GO:0005739,mitochondrion;GO:0045252,oxoglutarate dehydrogenase complex	GO:0004148,dihydrolipoyl dehydrogenase activity;GO:0050660,flavin adenine dinucleotide binding		nta:107782283,path:nta00010,Glycolysis / Gluconeogenesis;nta:107782283,path:nta00020,Citrate cycle (TCA cycle);nta:107782283,path:nta00620,Pyruvate metabolism;nta:107782283,path:nta00630,Glyoxylate and dicarboxylate metabolism;nta:107782283,path:nta00640,Propanoate metabolism;nta:107782283,path:nta00260,Glycine, serine and threonine metabolism;nta:107782283,path:nta00280,Valine, leucine and isole…
Niben101Scf07440g02026.1	Niben101Scf07440g02026.1		RING finger protein 150	GO:0005737,cytoplasm	GO:0061630,ubiquitin protein ligase activity	GO:0016567,protein ubiquitination
Niben101Scf00929g00007.1	Niben101Scf00929g00007.1		glycine-rich RNA-binding protein 2 LENGTH=158	GO:0005634,nucleus	GO:0003729,mRNA binding;GO:0003723,RNA binding	GO:1990428,miRNA transport
Niben101Scf09832g00002.1	Niben101Scf09832g00002.1		Aspartate aminotransferase 1	GO:0005739,mitochondrion	GO:0004096,catalase activity;GO:0020037,heme binding;GO:0004069,L-aspartate;GO:0030170,pyridoxal phosphate binding	GO:0006520,amino acid metabolic process;GO:1901566,organonitrogen compound biosynthetic process;GO:0006979,response to oxidative stress	nta:107825707,path:nta00710,Carbon fixation in photosynthetic organisms;nta:107825707,path:nta00250,Alanine, aspartate and glutamate metabolism;nta:107825707,path:nta00270,Cysteine and methionine metabolism;nta:107825707,path:nta00220,Arginine biosynthesis;nta:107825707,path:nta00330,Arginine and proline metabolism;nta:107825707,path:nta00350,Tyrosine metabolism;nta:107825707,path:nta00360,Phenyl…
Niben101Scf05326g00011.1	Niben101Scf05326g00011.1		product [Oryza sativa Japonica Group]	GO:0016020,membrane
Niben101Scf00163g23018.1	Niben101Scf00163g23018.1		ATP-dependent 6-phosphofructokinase	GO:0005737,cytoplasm	GO:0003872,6-phosphofructokinase activity;GO:0005524,ATP binding;GO:0046872,metal ion binding	GO:0006002,fructose 6-phosphate metabolic process	nta:107810931,path:nta00010,Glycolysis / Gluconeogenesis;nta:107810931,path:nta00030,Pentose phosphate pathway;nta:107810931,path:nta00051,Fructose and mannose metabolism;nta:107810931,path:nta00052,Galactose metabolism;nta:107810931,path:nta03018,RNA degradation
Niben101Scf08211g01004.1	Niben101Scf08211g01004.1		Serine/threonine protein phosphatase 2A 55 kDa regulatory subunit B beta isoform	GO:0000159,protein phosphatase type 2A complex;GO:0005829,cytosol	GO:0019888,protein phosphatase regulator activity		nta:107795494,path:nta03015,mRNA surveillance pathway
Niben101Scf05030g01004.1	Niben101Scf05030g01004.1		Plant invertase/pectin methylesterase inhibitor superfamily protein LENGTH=202	GO:0005576,extracellular region	GO:0004857,enzyme inhibitor activity
Niben101Scf00271g01020.1	Niben101Scf00271g01020.1		Ras-related protein Rab-1	GO:0030139,endocytic vesicle;GO:0012505,endomembrane system;GO:0005768,endosome	GO:0005525,GTP binding;GO:0003924,GTPase activity	GO:0006886,intracellular protein transport
Niben101Scf11774g01004.1	Niben101Scf11774g01004.1		Electron transfer flavoprotein subunit alpha	GO:0005759,mitochondrial matrix;GO:0005739,mitochondrion	GO:0009055,electron transfer activity;GO:0050660,flavin adenine dinucleotide binding	GO:0033539,fatty acid beta-oxidation using acyl-CoA dehydrogenase
Niben101Scf03734g00002.1	Niben101Scf03734g00002.1		Cytochrome P450 superfamily protein LENGTH=539		GO:0020037,heme binding;GO:0005506,iron ion binding;GO:0009974,zeinoxanthin epsilon hydroxylase activity	GO:0016117,carotenoid biosynthetic process	nta:107797056,path:nta00906,Carotenoid biosynthesis
Niben101Scf00367g09002.1	Niben101Scf00367g09002.1		50S ribosomal protein L28	GO:1990904,ribonucleoprotein complex;GO:0005840,ribosome	GO:0003735,structural constituent of ribosome	GO:0006412,translation	nta:107759172,path:nta03010,Ribosome
Niben101Scf00211g00029.1	Niben101Scf00211g00029.1		Peptidyl-prolyl cis-trans isomerase A	GO:0005737,cytoplasm	GO:0016018,cyclosporin A binding;GO:0003755,peptidyl-prolyl cis-trans isomerase activity	GO:0006457,protein folding
Niben101Scf08653g02001.1	Niben101Scf08653g02001.1		T-complex protein 1 subunit eta	GO:0005832,chaperonin-containing T-complex	GO:0005524,ATP binding;GO:0016887,ATP hydrolysis activity;GO:0140662,ATP-dependent protein folding chaperone;GO:0051082,unfolded protein binding	GO:0006457,protein folding
Niben101Scf29632g00004.1	Niben101Scf29632g00004.1		Domain of unknown function (DUF1995) LENGTH=316
Niben101Scf02310g04028.1	Niben101Scf02310g04028.1		strictosidine synthase-like 3 LENGTH=390	GO:0005773,vacuole	GO:0016787,hydrolase activity;GO:0016844,strictosidine synthase activity	GO:0009058,biosynthetic process
Niben101Scf03203g07006.1	Niben101Scf03203g07006.1		30S ribosomal protein S13	GO:0005829,cytosol;GO:0015935,small ribosomal subunit	GO:0003723,RNA binding;GO:0003735,structural constituent of ribosome	GO:0006412,translation	nta:107815982,path:nta03010,Ribosome;nta:107816127,path:nta03010,Ribosome
Niben101Scf09217g01001.1	Niben101Scf09217g01001.1		Plastid-lipid associated protein PAP / fibrillin family protein LENGTH=310
Niben101Scf05959g01005.1	Niben101Scf05959g01005.1		14-3-3-like protein GF14 nu	GO:0005737,cytoplasm		GO:0007165,signal transduction
Niben101Scf03735g05002.1	Niben101Scf03735g05002.1		GDP-mannose 4,6 dehydratase 2	GO:0005737,cytoplasm	GO:0008446,GDP-mannose 4,6-dehydratase activity	GO:0042351,'de novo' GDP-L-fucose biosynthetic process;GO:0019673,GDP-mannose metabolic process	nta:107832048,path:nta00051,Fructose and mannose metabolism;nta:107832048,path:nta00520,Amino sugar and nucleotide sugar metabolism
Niben101Scf05824g09018.1	Niben101Scf05824g09018.1		DNA-directed RNA polymerase subunit 5-like protein 1	GO:0005736,RNA polymerase I complex;GO:0005665,RNA polymerase II, core complex;GO:0005666,RNA polymerase III complex	GO:0003677,DNA binding;GO:0003899,DNA-directed 5'-3' RNA polymerase activity	GO:0006360,transcription by RNA polymerase I;GO:0006366,transcription by RNA polymerase II;GO:0006383,transcription by RNA polymerase III	nta:107810407,path:nta03020,RNA polymerase
Niben101Scf06058g00016.1	Niben101Scf06058g00016.1		haloacid dehalogenase-like hydrolase family protein LENGTH=1055		GO:0016787,hydrolase activity
Niben101Scf07103g01009.1	Niben101Scf07103g01009.1		ATP synthase subunit beta	GO:0009507,chloroplast;GO:0005753,mitochondrial proton-transporting ATP synthase complex;GO:0045261,proton-transporting ATP synthase complex, catalytic core F(1)	GO:0005524,ATP binding;GO:0016887,ATP hydrolysis activity;GO:0046933,proton-transporting ATP synthase activity, rotational mechanism;GO:0046961,proton-transporting ATPase activity, rotational mechanism	GO:0042776,proton motive force-driven mitochondrial ATP synthesis	nta:800515,path:nta00190,Oxidative phosphorylation;nta:800515,path:nta00195,Photosynthesis
Niben101Scf01498g10003.1	Niben101Scf01498g10003.1		Phosphatidylinositol transfer protein SFH5	GO:0005737,cytoplasm;GO:0016020,membrane	GO:0008289,lipid binding	GO:0007049,cell cycle;GO:0051301,cell division
Niben101Scf04529g00005.1	Niben101Scf04529g00005.1		ATP synthase subunit alpha	GO:0009507,chloroplast;GO:0045261,proton-transporting ATP synthase complex, catalytic core F(1)	GO:0043531,ADP binding;GO:0005524,ATP binding;GO:0046933,proton-transporting ATP synthase activity, rotational mechanism	GO:0015986,proton motive force-driven ATP synthesis	nta:800492,path:nta00190,Oxidative phosphorylation;nta:800492,path:nta00195,Photosynthesis
Niben101Scf04032g00001.1	Niben101Scf04032g00001.1		Methylthioribose-1-phosphate isomerase	GO:0005737,cytoplasm;GO:0005634,nucleus	GO:0046523,S-methyl-5-thioribose-1-phosphate isomerase activity	GO:0019509,L-methionine salvage from methylthioadenosine;GO:0019284,L-methionine salvage from S-adenosylmethionine	nta:107774973,path:nta00270,Cysteine and methionine metabolism
Niben101Scf02318g02002.1	Niben101Scf02318g02002.1		30S ribosomal protein S20	GO:0015935,small ribosomal subunit	GO:0070181,small ribosomal subunit rRNA binding;GO:0003735,structural constituent of ribosome	GO:0006412,translation	nta:107812256,path:nta03010,Ribosome
Niben101Scf01890g01005.1	Niben101Scf01890g01005.1		60 kDa chaperonin		GO:0005524,ATP binding;GO:0140662,ATP-dependent protein folding chaperone	GO:0006457,protein folding;GO:0042026,protein refolding
Niben101Scf00944g07017.1	Niben101Scf00944g07017.1		Succinyl-CoA ligase [ADP-forming] subunit beta	GO:0005739,mitochondrion;GO:0042709,succinate-CoA ligase complex	GO:0005524,ATP binding;GO:0000287,magnesium ion binding;GO:0004775,succinate-CoA ligase (ADP-forming) activity	GO:0006104,succinyl-CoA metabolic process;GO:0006099,tricarboxylic acid cycle
Niben101Scf02949g03001.1	Niben101Scf02949g03001.1		T-complex protein 1 subunit eta	GO:0005832,chaperonin-containing T-complex	GO:0005524,ATP binding;GO:0016887,ATP hydrolysis activity;GO:0140662,ATP-dependent protein folding chaperone;GO:0051082,unfolded protein binding	GO:0006457,protein folding
Niben101Scf02849g02012.1	Niben101Scf02849g02012.1		SWIB complex BAF60b domain-containing protein LENGTH=462	GO:0005634,nucleus
Niben101Scf07004g01004.1	Niben101Scf07004g01004.1		succinate dehydrogenase 5 LENGTH=257	GO:0045273,respiratory chain complex II		GO:0006099,tricarboxylic acid cycle
Niben101Scf01398g00001.1	Niben101Scf01398g00001.1		60S ribosomal protein L31	GO:0022625,cytosolic large ribosomal subunit	GO:0003735,structural constituent of ribosome	GO:0002181,cytoplasmic translation	nta:107794303,path:nta03010,Ribosome;nta:107830323,path:nta03010,Ribosome
Niben101Scf04347g01036.1	Niben101Scf04347g01036.1		Aspartic protease		GO:0004190,aspartic-type endopeptidase activity	GO:0006508,proteolysis
Niben101Scf01687g02006.1	Niben101Scf01687g02006.1		Alba DNA/RNA-binding protein LENGTH=405		GO:0003723,RNA binding
Niben101Scf02074g06075.1	Niben101Scf02074g06075.1		ATP synthase subunit alpha	GO:0005739,mitochondrion;GO:0045261,proton-transporting ATP synthase complex, catalytic core F(1)	GO:0043531,ADP binding;GO:0005524,ATP binding;GO:0046933,proton-transporting ATP synthase activity, rotational mechanism	GO:0015986,proton motive force-driven ATP synthesis	nta:3205193,path:nta00190,Oxidative phosphorylation
Niben101Scf03249g01008.1	Niben101Scf03249g01008.1		Coatomer subunit epsilon-1	GO:0030126,COPI vesicle coat;GO:0000139,Golgi membrane	GO:0005198,structural molecule activity	GO:0006888,endoplasmic reticulum to Golgi vesicle-mediated transport;GO:0006891,intra-Golgi vesicle-mediated transport;GO:0015031,protein transport;GO:0006890,retrograde vesicle-mediated transport, Golgi to endoplasmic reticulum
Niben101Scf01750g15002.1	Niben101Scf01750g15002.1		Eukaryotic aspartyl protease family protein LENGTH=469		GO:0004190,aspartic-type endopeptidase activity	GO:0006508,proteolysis
Niben101Scf02468g13008.1	Niben101Scf02468g13008.1		Mitochondrial glycoprotein family protein LENGTH=227	GO:0005759,mitochondrial matrix
Niben101Scf08033g01004.1	Niben101Scf08033g01004.1		GTPase Obg	GO:0005739,mitochondrion	GO:0005525,GTP binding;GO:0003924,GTPase activity	GO:0042254,ribosome biogenesis
Niben101Scf02452g01003.1	Niben101Scf02452g01003.1		30S ribosomal protein S8	GO:0022627,cytosolic small ribosomal subunit	GO:0003735,structural constituent of ribosome	GO:0006412,translation	nta:107763113,path:nta03010,Ribosome;nta:107765652,path:nta03010,Ribosome;nta:107799417,path:nta03010,Ribosome;nta:107801674,path:nta03010,Ribosome;nta:107814631,path:nta03010,Ribosome;nta:107828126,path:nta03010,Ribosome
Niben101Scf13777g00007.1	Niben101Scf13777g00007.1		Aspartate aminotransferase		GO:0030170,pyridoxal phosphate binding;GO:0008483,transaminase activity	GO:0006520,amino acid metabolic process;GO:1901566,organonitrogen compound biosynthetic process	nta:107801356,path:nta00350,Tyrosine metabolism;nta:107801356,path:nta00360,Phenylalanine metabolism;nta:107801356,path:nta00400,Phenylalanine, tyrosine and tryptophan biosynthesis;nta:107801356,path:nta00950,Isoquinoline alkaloid biosynthesis;nta:107801356,path:nta00960,Tropane, piperidine and pyridine alkaloid biosynthesis
Niben101Scf02937g04001.1	Niben101Scf02937g04001.1		alanine aminotransferase 2 LENGTH=553		GO:0008453,alanine-glyoxylate transaminase activity;GO:0047958,glycine;GO:0004021,L-alanine;GO:0030170,pyridoxal phosphate binding	GO:0042853,L-alanine catabolic process;GO:1901566,organonitrogen compound biosynthetic process;GO:0009853,photorespiration	nta:107806358,path:nta00630,Glyoxylate and dicarboxylate metabolism;nta:107806358,path:nta00710,Carbon fixation in photosynthetic organisms;nta:107806358,path:nta00250,Alanine, aspartate and glutamate metabolism;nta:107806358,path:nta00260,Glycine, serine and threonine metabolism;nta:107806358,path:nta00220,Arginine biosynthesis
Niben101Scf04993g01010.1	Niben101Scf04993g01010.1		30S ribosomal protein S4	GO:0022627,cytosolic small ribosomal subunit	GO:0019843,rRNA binding;GO:0003735,structural constituent of ribosome	GO:0042274,ribosomal small subunit biogenesis;GO:0006412,translation	nta:107761978,path:nta03010,Ribosome;nta:107767064,path:nta03010,Ribosome
Niben101Scf03628g14016.1	Niben101Scf03628g14016.1		ketol-acid reductoisomerase LENGTH=591		GO:0004455,ketol-acid reductoisomerase activity;GO:0046872,metal ion binding	GO:0009097,isoleucine biosynthetic process;GO:0009099,valine biosynthetic process	nta:107821876,path:nta00290,Valine, leucine and isoleucine biosynthesis;nta:107821876,path:nta00770,Pantothenate and CoA biosynthesis
Niben101Scf06347g04017.1	Niben101Scf06347g04017.1		heme oxygenase 3 LENGTH=285	GO:0009507,chloroplast	GO:0004392,heme oxygenase (decyclizing) activity	GO:0006788,heme oxidation;GO:0015979,photosynthesis
Niben101Scf07304g00005.1	Niben101Scf07304g00005.1		Pectinesterase/pectinesterase inhibitor	GO:0005576,extracellular region	GO:0045330,aspartyl esterase activity;GO:0030599,pectinesterase activity;GO:0046910,pectinesterase inhibitor activity	GO:0042545,cell wall modification;GO:0045490,pectin catabolic process	nta:107823626,path:nta00040,Pentose and glucuronate interconversions
Niben101Scf00268g02013.1	Niben101Scf00268g02013.1		Kelch-like protein 25	GO:0005634,nucleus	GO:0030234,enzyme regulator activity	GO:0080028,nitrile biosynthetic process
Niben101Scf07623g01035.1	Niben101Scf07623g01035.1		Bifunctional uridylyltransferase/uridylyl-removing enzyme		GO:0016597,amino acid binding
Niben101Scf10798g00008.1	Niben101Scf10798g00008.1		[Oryza sativa Japonica Group] dbj|BAF12312.2| [Oryza sativa Japonica Group]		GO:0003677,DNA binding;GO:0046983,protein dimerization activity
Niben101Scf03766g00008.1	Niben101Scf03766g00008.1		Orotate phosphoribosyltransferase		GO:0004588,orotate phosphoribosyltransferase activity;GO:0004590,orotidine-5'-phosphate decarboxylase activity	GO:0006207,'de novo' pyrimidine nucleobase biosynthetic process;GO:0044205,'de novo' UMP biosynthetic process;GO:0019856,pyrimidine nucleobase biosynthetic process;GO:0006222,UMP biosynthetic process	nta:107794649,path:nta00240,Pyrimidine metabolism
Niben101Scf05467g02001.1	Niben101Scf05467g02001.1		Malonyl CoA-acyl carrier protein transacylase		GO:0004314,[acyl-carrier-protein] S-malonyltransferase activity
Niben101Scf04020g00002.1	Niben101Scf04020g00002.1		PHYTOENE SYNTHASE LENGTH=437	GO:0016020,membrane	GO:0004311,farnesyltranstransferase activity;GO:0016767,geranylgeranyl-diphosphate geranylgeranyltransferase activity	GO:0016117,carotenoid biosynthetic process	nta:107797025,path:nta00906,Carotenoid biosynthesis
Niben101Scf09987g00008.1	Niben101Scf09987g00008.1		Folylpolyglutamate synthase	GO:0005737,cytoplasm;GO:0005829,cytosol;GO:0005739,mitochondrion	GO:0005524,ATP binding;GO:0046872,metal ion binding;GO:0004326,tetrahydrofolylpolyglutamate synthase activity	GO:0006730,one-carbon metabolic process;GO:0046901,tetrahydrofolylpolyglutamate biosynthetic process	nta:107779364,path:nta00790,Folate biosynthesis
Niben101Scf05747g00003.1	Niben101Scf05747g00003.1		Orotate phosphoribosyltransferase		GO:0004588,orotate phosphoribosyltransferase activity;GO:0004590,orotidine-5'-phosphate decarboxylase activity	GO:0006207,'de novo' pyrimidine nucleobase biosynthetic process;GO:0044205,'de novo' UMP biosynthetic process;GO:0019856,pyrimidine nucleobase biosynthetic process;GO:0006222,UMP biosynthetic process	nta:107794649,path:nta00240,Pyrimidine metabolism
Niben101Scf11491g02007.1	Niben101Scf11491g02007.1		40S ribosomal protein S7	GO:0022627,cytosolic small ribosomal subunit;GO:0032040,small-subunit processome	GO:0003735,structural constituent of ribosome	GO:0042274,ribosomal small subunit biogenesis;GO:0006364,rRNA processing;GO:0006412,translation	nta:107760389,path:nta03010,Ribosome
Niben101Scf05519g01004.1	Niben101Scf05519g01004.1		RNA-binding protein 24		GO:0003723,RNA binding		nta:107830830,path:nta03040,Spliceosome
Niben101Scf05827g03010.1	Niben101Scf05827g03010.1		Single-stranded DNA-binding protein	GO:0042645,mitochondrial nucleoid	GO:0003697,single-stranded DNA binding	GO:0006264,mitochondrial DNA replication	nta:107816032,path:nta03030,DNA replication;nta:107816032,path:nta03430,Mismatch repair;nta:107816032,path:nta03440,Homologous recombination
Niben101Scf00163g08019.1	Niben101Scf00163g08019.1		Pterin-4-alpha-carbinolamine dehydratase	GO:0009536,plastid	GO:0008124,4-alpha-hydroxytetrahydrobiopterin dehydratase activity	GO:0006729,tetrahydrobiopterin biosynthetic process	nta:107819572,path:nta00790,Folate biosynthesis
Niben101Scf06955g01001.1	Niben101Scf06955g01001.1		VHS domain-containing protein	GO:0030136,clathrin-coated vesicle;GO:0032588,trans-Golgi network membrane	GO:0035091,phosphatidylinositol binding;GO:0043130,ubiquitin binding
Niben101Scf01812g02027.1	Niben101Scf01812g02027.1		Replication factor C subunit 3	GO:0005663,DNA replication factor C complex;GO:0005634,nucleus	GO:0016887,ATP hydrolysis activity;GO:0003677,DNA binding	GO:0006281,DNA repair;GO:0006261,DNA-templated DNA replication	nta:107797733,path:nta03030,DNA replication;nta:107797733,path:nta03420,Nucleotide excision repair;nta:107797733,path:nta03430,Mismatch repair
Niben101Scf01617g00005.1	Niben101Scf01617g00005.1		Pyruvate dehydrogenase E1 component subunit beta	GO:0005967,mitochondrial pyruvate dehydrogenase complex	GO:0004739,pyruvate dehydrogenase (acetyl-transferring) activity	GO:0006086,acetyl-CoA biosynthetic process from pyruvate	nta:107815578,path:nta00010,Glycolysis / Gluconeogenesis;nta:107815578,path:nta00020,Citrate cycle (TCA cycle);nta:107815578,path:nta00620,Pyruvate metabolism
Niben101Scf01486g03005.1	Niben101Scf01486g03005.1		V-type ATP synthase beta chain	GO:0033180,proton-transporting V-type ATPase, V1 domain	GO:0005524,ATP binding;GO:0046961,proton-transporting ATPase activity, rotational mechanism	GO:0046034,ATP metabolic process;GO:0007035,vacuolar acidification	nta:107765413,path:nta00190,Oxidative phosphorylation;nta:107765413,path:nta04145,Phagosome;nta:107821330,path:nta00190,Oxidative phosphorylation;nta:107821330,path:nta04145,Phagosome
Niben101Scf05300g02013.1	Niben101Scf05300g02013.1		26S protease regulatory subunit 7	GO:0031597,cytosolic proteasome complex;GO:0005634,nucleus;GO:0008540,proteasome regulatory particle, base subcomplex	GO:0005524,ATP binding;GO:0016887,ATP hydrolysis activity;GO:0008233,peptidase activity;GO:0036402,proteasome-activating activity	GO:0045899,positive regulation of RNA polymerase II transcription preinitiation complex assembly;GO:0030433,ubiquitin-dependent ERAD pathway	nta:107785094,path:nta03050,Proteasome
Niben101Scf16406g01012.1	Niben101Scf16406g01012.1		Alcohol dehydrogenase 1C		GO:0016491,oxidoreductase activity
Niben101Scf01100g05005.1	Niben101Scf01100g05005.1		RNA-binding protein 1 LENGTH=360	GO:0005654,nucleoplasm;GO:1990904,ribonucleoprotein complex	GO:0003723,RNA binding	GO:0010468,regulation of gene expression
Niben101Scf03015g05008.1	Niben101Scf03015g05008.1		RNA-binding KH domain-containing protein LENGTH=548	GO:0005737,cytoplasm;GO:0005634,nucleus	GO:0003729,mRNA binding	GO:0010468,regulation of gene expression
Niben101Scf00220g04015.1	Niben101Scf00220g04015.1		Photosystem I reaction center subunit VI, chloroplastic	GO:0009535,chloroplast thylakoid membrane;GO:0009538,photosystem I reaction center		GO:0015979,photosynthesis	nta:107821676,path:nta00195,Photosynthesis
Niben101Scf02413g04014.1	Niben101Scf02413g04014.1		Dihydrolipoyllysine-residue acetyltransferase component of pyruvate dehydrogenase complex	GO:0005739,mitochondrion;GO:0045254,pyruvate dehydrogenase complex	GO:0004742,dihydrolipoyllysine-residue acetyltransferase activity	GO:0006086,acetyl-CoA biosynthetic process from pyruvate	nta:107768212,path:nta00010,Glycolysis / Gluconeogenesis;nta:107768212,path:nta00020,Citrate cycle (TCA cycle);nta:107768212,path:nta00620,Pyruvate metabolism
Niben101Scf04099g09005.1	Niben101Scf04099g09005.1		Light-repressed protein A homolog	GO:0022627,cytosolic small ribosomal subunit	GO:0043024,ribosomal small subunit binding	GO:0045900,negative regulation of translational elongation;GO:0044238,primary metabolic process
Niben101Scf00714g08010.1	Niben101Scf00714g08010.1		tRNA N6-adenosine threonylcarbamoyltransferase	GO:0005737,cytoplasm;GO:0000408,EKC/KEOPS complex	GO:0046872,metal ion binding;GO:0061711,N(6)-L-threonylcarbamoyladenine synthase activity	GO:0008033,tRNA processing
Niben101Scf02942g00020.1	Niben101Scf02942g00020.1		BnaA02g29670D [Brassica napus]		GO:0070300,phosphatidic acid binding
Niben101Scf11852g00012.1	Niben101Scf11852g00012.1		Photosystem II 22 kDa protein, chloroplastic	GO:0009535,chloroplast thylakoid membrane;GO:0009523,photosystem II
Niben101Scf18107g00014.1	Niben101Scf18107g00014.1		D-glycerate 3-kinase, chloroplastic	GO:0009507,chloroplast;GO:0005737,cytoplasm	GO:0008887,glycerate kinase activity	GO:0009853,photorespiration	nta:107815070,path:nta00630,Glyoxylate and dicarboxylate metabolism;nta:107815070,path:nta00561,Glycerolipid metabolism;nta:107815070,path:nta00260,Glycine, serine and threonine metabolism
Niben101Scf04632g04004.1	Niben101Scf04632g04004.1		histidine kinase [Vibrio parahaemolyticus]
Niben101Scf03710g04014.1	Niben101Scf03710g04014.1		3-isopropylmalate dehydratase small subunit 3		GO:0016836,hydro-lyase activity	GO:0006807,nitrogen compound metabolic process;GO:0043436,oxoacid metabolic process	nta:107766175,path:nta00660,C5-Branched dibasic acid metabolism;nta:107766175,path:nta00290,Valine, leucine and isoleucine biosynthesis
Niben101Scf10152g03006.1	Niben101Scf10152g03006.1		Biotin carboxyl carrier protein of acetyl-CoA carboxylase
Niben101Scf05491g00012.1	Niben101Scf05491g00012.1		50S ribosomal protein L1	GO:0022625,cytosolic large ribosomal subunit	GO:0003723,RNA binding;GO:0003735,structural constituent of ribosome	GO:0000470,maturation of LSU-rRNA;GO:0006412,translation	nta:107771734,path:nta03010,Ribosome
Niben101Scf09792g01011.1	Niben101Scf09792g01011.1		60S ribosomal protein L14-1	GO:0022625,cytosolic large ribosomal subunit	GO:0003723,RNA binding;GO:0003735,structural constituent of ribosome	GO:0042273,ribosomal large subunit biogenesis;GO:0006412,translation	nta:107794709,path:nta03010,Ribosome
Niben101Scf07244g03019.1	Niben101Scf07244g03019.1		haloacid dehalogenase (HAD) superfamily protein LENGTH=343		GO:0008962,phosphatidylglycerophosphatase activity;GO:0016791,phosphatase activity		nta:107786118,path:nta00564,Glycerophospholipid metabolism
Niben101Scf08573g01010.1	Niben101Scf08573g01010.1		Basic leucine zipper and W2 domain-containing protein 2	GO:0005737,cytoplasm
Niben101Scf00414g07005.1	Niben101Scf00414g07005.1		Farnesyl pyrophosphate synthase 1	GO:0005737,cytoplasm	GO:0004161,dimethylallyltranstransferase activity;GO:0004337,geranyltranstransferase activity	GO:0045337,farnesyl diphosphate biosynthetic process	nta:107806551,path:nta00900,Terpenoid backbone biosynthesis
Niben101Scf06447g00005.1	Niben101Scf06447g00005.1		40S ribosomal protein S24-2	GO:1990904,ribonucleoprotein complex;GO:0005840,ribosome	GO:0003729,mRNA binding;GO:0003735,structural constituent of ribosome	GO:0006412,translation	nta:107768485,path:nta03010,Ribosome;nta:107775219,path:nta03010,Ribosome;nta:107776707,path:nta03010,Ribosome;nta:107791538,path:nta03010,Ribosome
Niben101Scf08702g00022.1	Niben101Scf08702g00022.1		60S ribosomal protein L38	GO:0022625,cytosolic large ribosomal subunit	GO:0003735,structural constituent of ribosome	GO:0022618,protein-RNA complex assembly;GO:0006412,translation	nta:107767504,path:nta03010,Ribosome;nta:107815038,path:nta03010,Ribosome
Niben101Scf12932g00018.1	Niben101Scf12932g00018.1		V-type proton ATPase subunit E	GO:0033178,proton-transporting two-sector ATPase complex, catalytic domain	GO:0046961,proton-transporting ATPase activity, rotational mechanism		nta:107778148,path:nta00190,Oxidative phosphorylation;nta:107778148,path:nta04145,Phagosome
Niben101Scf17164g00027.1	Niben101Scf17164g00027.1		Glutaredoxin	GO:0005737,cytoplasm	GO:0015038,glutathione disulfide oxidoreductase activity	GO:0034599,cellular response to oxidative stress
Niben101Scf22954g00007.1	Niben101Scf22954g00007.1		NAD/NADP-dependent betaine aldehyde dehydrogenase	GO:0005739,mitochondrion	GO:0004777,succinate-semialdehyde dehydrogenase (NAD+) activity	GO:0009450,gamma-aminobutyric acid catabolic process	nta:107830185,path:nta00650,Butanoate metabolism;nta:107830185,path:nta00250,Alanine, aspartate and glutamate metabolism
Niben101Scf02653g03003.1	Niben101Scf02653g03003.1		Mannose-1-phosphate guanyltransferase alpha-B	GO:0005737,cytoplasm	GO:0005525,GTP binding;GO:0004475,mannose-1-phosphate guanylyltransferase (GTP) activity	GO:0009298,GDP-mannose biosynthetic process;GO:0006486,protein glycosylation	nta:107810135,path:nta00051,Fructose and mannose metabolism;nta:107810135,path:nta00520,Amino sugar and nucleotide sugar metabolism
Niben101Scf07728g00002.1	Niben101Scf07728g00002.1		60S ribosomal protein L18a	GO:0022625,cytosolic large ribosomal subunit	GO:0003735,structural constituent of ribosome	GO:0006412,translation	nta:107787225,path:nta03010,Ribosome;nta:107825032,path:nta03010,Ribosome
Niben101Scf02804g00014.1	Niben101Scf02804g00014.1		Zeta-carotene desaturase	GO:0009507,chloroplast;GO:0009509,chromoplast	GO:0052887,7,9,9'-tricis-neurosporene;GO:0016719,9,9'-di-cis-zeta-carotene desaturase activity;GO:0052886,9,9'-dicis-carotene	GO:0016120,carotene biosynthetic process;GO:0016117,carotenoid biosynthetic process
Niben101Scf04418g12003.1	Niben101Scf04418g12003.1		60S ribosomal protein L5	GO:0022625,cytosolic large ribosomal subunit	GO:0008097,5S rRNA binding;GO:0003735,structural constituent of ribosome	GO:0000027,ribosomal large subunit assembly;GO:0006412,translation	nta:107764090,path:nta03010,Ribosome
Niben101Scf10390g00003.1	Niben101Scf10390g00003.1		Pyruvate dehydrogenase E1 component subunit beta		GO:0004739,pyruvate dehydrogenase (acetyl-transferring) activity	GO:0006086,acetyl-CoA biosynthetic process from pyruvate	nta:107763479,path:nta00010,Glycolysis / Gluconeogenesis;nta:107763479,path:nta00020,Citrate cycle (TCA cycle);nta:107763479,path:nta00620,Pyruvate metabolism
Niben101Scf07163g00020.1	Niben101Scf07163g00020.1		Cell division protein FtsZ	GO:0032153,cell division site;GO:0009507,chloroplast;GO:0005737,cytoplasm;GO:0005874,microtubule	GO:0005525,GTP binding;GO:0003924,GTPase activity	GO:0051301,cell division;GO:0010020,chloroplast fission;GO:0007017,microtubule-based process
Niben101Scf11178g01001.1	Niben101Scf11178g01001.1		Apocytochrome f	GO:0009507,chloroplast;GO:0042651,thylakoid membrane	GO:0009055,electron transfer activity;GO:0020037,heme binding;GO:0005506,iron ion binding	GO:0015979,photosynthesis	nta:800461,path:nta00195,Photosynthesis
Niben101Scf04664g02002.1	Niben101Scf04664g02002.1		SH3 domain-containing protein LENGTH=368
Niben101Scf07438g04014.1	Niben101Scf07438g04014.1		5-methyltetrahydropteroyltriglutamate--homocysteine methyltransferase		GO:0003871,5-methyltetrahydropteroyltriglutamate-homocysteine S-methyltransferase activity;GO:0008270,zinc ion binding	GO:0009086,methionine biosynthetic process;GO:0032259,methylation	nta:107763602,path:nta00270,Cysteine and methionine metabolism;nta:107763602,path:nta00450,Selenocompound metabolism
Niben101Scf01968g01014.1	Niben101Scf01968g01014.1		Diaminohydroxyphosphoribosylaminopyrimidine deaminase / 5-amino-6-(5-phosphoribosylamino)uracil reductase [Synechocystis sp. PCC 6714]		GO:0008703,5-amino-6-(5-phosphoribosylamino)uracil reductase activity;GO:0008835,diaminohydroxyphosphoribosylaminopyrimidine deaminase activity;GO:0008270,zinc ion binding	GO:0009231,riboflavin biosynthetic process	nta:107809803,path:nta00740,Riboflavin metabolism
Niben101Scf02562g01011.1	Niben101Scf02562g01011.1		Eukaryotic translation initiation factor 4G	GO:0016281,eukaryotic translation initiation factor 4F complex	GO:0003729,mRNA binding;GO:0003743,translation initiation factor activity;GO:0003723,RNA binding
Niben101Scf01538g00024.1	Niben101Scf01538g00024.1		6-phosphogluconate dehydrogenase, decarboxylating		GO:0051287,NAD binding;GO:0050661,NADP binding;GO:0016616,oxidoreductase activity, acting on the CH-OH group of donors, NAD or NADP as acceptor		nta:107819482,path:nta00280,Valine, leucine and isoleucine degradation
Niben101Scf03104g03018.1	Niben101Scf03104g03018.1		Polyadenylate-binding protein	GO:0005829,cytosol	GO:0003729,mRNA binding
Niben101Scf01820g00025.1	Niben101Scf01820g00025.1		S-adenosylmethionine synthase	GO:0005829,cytosol	GO:0005524,ATP binding;GO:0046872,metal ion binding;GO:0004478,methionine adenosyltransferase activity	GO:0006730,one-carbon metabolic process;GO:0006556,S-adenosylmethionine biosynthetic process	nta:107763541,path:nta00270,Cysteine and methionine metabolism;nta:107763541,path:nta00999,Biosynthesis of various plant secondary metabolites
Niben101Scf10050g00002.1	Niben101Scf10050g00002.1		ATP-dependent 6-phosphofructokinase	GO:0005737,cytoplasm	GO:0003872,6-phosphofructokinase activity;GO:0005524,ATP binding;GO:0046872,metal ion binding	GO:0006002,fructose 6-phosphate metabolic process	nta:107800470,path:nta00010,Glycolysis / Gluconeogenesis;nta:107800470,path:nta00030,Pentose phosphate pathway;nta:107800470,path:nta00051,Fructose and mannose metabolism;nta:107800470,path:nta00052,Galactose metabolism;nta:107800470,path:nta03018,RNA degradation
Niben101Scf00635g05009.1	Niben101Scf00635g05009.1		Mitochondrial-processing peptidase subunit beta	GO:0005739,mitochondrion	GO:0046872,metal ion binding;GO:0004222,metalloendopeptidase activity	GO:0006508,proteolysis
Niben101Scf03053g00001.1	Niben101Scf03053g00001.1		ATP phosphoribosyltransferase	GO:0005737,cytoplasm	GO:0003879,ATP phosphoribosyltransferase activity;GO:0000287,magnesium ion binding	GO:0000105,histidine biosynthetic process	nta:107781436,path:nta00340,Histidine metabolism
Niben101Scf00109g00017.1	Niben101Scf00109g00017.1		Mitochondrial phosphate carrier protein [Medicago truncatula]	GO:0005743,mitochondrial inner membrane	GO:0005315,inorganic phosphate transmembrane transporter activity	GO:1990547,mitochondrial phosphate ion transmembrane transport;GO:0035435,phosphate ion transmembrane transport
Niben101Scf00234g02043.1	Niben101Scf00234g02043.1		pyridoxamine 5'-phosphate oxidase [Mycobacterium abscessus]	GO:0009507,chloroplast
Niben101Scf05634g02010.1	Niben101Scf05634g02010.1		3-oxoacyl-[acyl-carrier-protein] reductase FabG	GO:0009507,chloroplast	GO:0004316,3-oxoacyl-[acyl-carrier-protein] reductase (NADPH) activity;GO:0051287,NAD binding;GO:0016616,oxidoreductase activity, acting on the CH-OH group of donors, NAD or NADP as acceptor	GO:0030497,fatty acid elongation	nta:107764635,path:nta00061,Fatty acid biosynthesis;nta:107764635,path:nta00780,Biotin metabolism
Niben101Scf11178g02001.1	Niben101Scf11178g02001.1		30S ribosomal protein S18	GO:0009507,chloroplast;GO:0005763,mitochondrial small ribosomal subunit	GO:0070181,small ribosomal subunit rRNA binding;GO:0003735,structural constituent of ribosome	GO:0006412,translation	nta:800476,path:nta03010,Ribosome
Niben101Scf02237g01007.1	Niben101Scf02237g01007.1		Betaine aldehyde dehydrogenase		GO:0016620,oxidoreductase activity, acting on the aldehyde or oxo group of donors, NAD or NADP as acceptor
Niben101Scf00149g02017.1	Niben101Scf00149g02017.1		NADH-quinone oxidoreductase subunit C	GO:0005747,mitochondrial respiratory chain complex I	GO:0008137,NADH dehydrogenase (ubiquinone) activity		nta:3205361,path:nta00190,Oxidative phosphorylation
Niben101Scf00898g01009.1	Niben101Scf00898g01009.1		Tetratricopeptide repeat (TPR)-like superfamily protein LENGTH=468
Niben101Scf02730g01006.1	Niben101Scf02730g01006.1		Peptidyl-prolyl cis-trans isomerase-like 1	GO:0009579,thylakoid	GO:0003755,peptidyl-prolyl cis-trans isomerase activity
Niben101Scf04741g05017.1	Niben101Scf04741g05017.1		Solanesyl diphosphate synthase 1	GO:0009507,chloroplast	GO:0004659,prenyltransferase activity	GO:0008299,isoprenoid biosynthetic process;GO:0010236,plastoquinone biosynthetic process	nta:107832641,path:nta00900,Terpenoid backbone biosynthesis
Niben101Scf04494g00023.1	Niben101Scf04494g00023.1		Glyoxylate/hydroxypyruvate reductase B	GO:0005829,cytosol	GO:0030267,glyoxylate reductase (NADP+) activity;GO:0016618,hydroxypyruvate reductase activity;GO:0051287,NAD binding		nta:107815351,path:nta00350,Tyrosine metabolism;nta:107815351,path:nta00360,Phenylalanine metabolism;nta:107815351,path:nta00130,Ubiquinone and other terpenoid-quinone biosynthesis;nta:107815351,path:nta00960,Tropane, piperidine and pyridine alkaloid biosynthesis
Niben101Scf05929g06003.1	Niben101Scf05929g06003.1		Aspartyl/glutamyl-tRNA(Asn/Gln) amidotransferase subunit B	GO:0009507,chloroplast;GO:0030956,glutamyl-tRNA(Gln) amidotransferase complex;GO:0005739,mitochondrion	GO:0005524,ATP binding;GO:0050567,glutaminyl-tRNA synthase (glutamine-hydrolyzing) activity	GO:0070681,glutaminyl-tRNAGln biosynthesis via transamidation;GO:0032543,mitochondrial translation	nta:107796312,path:nta00970,Aminoacyl-tRNA biosynthesis
Niben101Scf06364g00003.1	Niben101Scf06364g00003.1		Linoleate 9S-lipoxygenase 6		GO:0046872,metal ion binding;GO:0016702,oxidoreductase activity, acting on single donors with incorporation of molecular oxygen, incorporation of two atoms of oxygen	GO:0006633,fatty acid biosynthetic process;GO:0034440,lipid oxidation;GO:0031408,oxylipin biosynthetic process	nta:107760301,path:nta00591,Linoleic acid metabolism
Niben101Scf01440g02010.1	Niben101Scf01440g02010.1		40S ribosomal protein S17	GO:1990904,ribonucleoprotein complex;GO:0005840,ribosome	GO:0003735,structural constituent of ribosome	GO:0006412,translation	nta:107784437,path:nta03010,Ribosome
Niben101Scf09552g01014.1	Niben101Scf09552g01014.1		Coatomer subunit delta	GO:0030126,COPI vesicle coat;GO:0000139,Golgi membrane		GO:0006888,endoplasmic reticulum to Golgi vesicle-mediated transport;GO:0051645,Golgi localization;GO:0015031,protein transport;GO:0006890,retrograde vesicle-mediated transport, Golgi to endoplasmic reticulum
Niben101Scf03166g00008.1	Niben101Scf03166g00008.1		Eukaryotic translation initiation factor 5A-1/2		GO:0043022,ribosome binding;GO:0003723,RNA binding;GO:0003746,translation elongation factor activity;GO:0003743,translation initiation factor activity	GO:0045901,positive regulation of translational elongation;GO:0045905,positive regulation of translational termination;GO:0006414,translational elongation
Niben101Scf01125g03020.1	Niben101Scf01125g03020.1		Pyrroline-5-carboxylate reductase		GO:0004735,pyrroline-5-carboxylate reductase activity	GO:0055129,L-proline biosynthetic process	nta:107788377,path:nta00330,Arginine and proline metabolism
Niben101Scf08156g10007.1	Niben101Scf08156g10007.1		Serine/arginine-rich splicing factor 1	GO:0016607,nuclear speck	GO:0003723,RNA binding;GO:0008270,zinc ion binding	GO:0000398,mRNA splicing, via spliceosome	nta:107829298,path:nta03040,Spliceosome
Niben101Scf07123g00001.1	Niben101Scf07123g00001.1		Serine--glyoxylate aminotransferase	GO:0005777,peroxisome	GO:0008453,alanine-glyoxylate transaminase activity;GO:0004760,serine-pyruvate transaminase activity	GO:0019265,glycine biosynthetic process, by transamination of glyoxylate	nta:107827351,path:nta00630,Glyoxylate and dicarboxylate metabolism;nta:107827351,path:nta00250,Alanine, aspartate and glutamate metabolism;nta:107827351,path:nta00260,Glycine, serine and threonine metabolism;nta:107827351,path:nta04146,Peroxisome
Niben101Scf03731g02014.1	Niben101Scf03731g02014.1		Arf-GAP with GTPase, ANK repeat and PH domain-containing protein 1		GO:0005096,GTPase activator activity		nta:107775182,path:nta04144,Endocytosis
Niben101Scf03376g00008.1	Niben101Scf03376g00008.1		Arf-GAP with GTPase, ANK repeat and PH domain-containing protein 1	GO:0000139,Golgi membrane	GO:0005096,GTPase activator activity	GO:0048205,COPI coating of Golgi vesicle	nta:107785612,path:nta04144,Endocytosis
Niben101Scf05304g00009.1	Niben101Scf05304g00009.1		Aldehyde dehydrogenase family 3 member B2	GO:0005737,cytoplasm	GO:0004029,aldehyde dehydrogenase (NAD+) activity	GO:0006081,cellular aldehyde metabolic process	nta:107777569,path:nta00010,Glycolysis / Gluconeogenesis;nta:107777569,path:nta00053,Ascorbate and aldarate metabolism;nta:107777569,path:nta00620,Pyruvate metabolism;nta:107777569,path:nta00071,Fatty acid degradation;nta:107777569,path:nta00561,Glycerolipid metabolism;nta:107777569,path:nta00280,Valine, leucine and isoleucine degradation;nta:107777569,path:nta00310,Lysine degradation;nta:1077775…
Niben101Scf02499g03007.1	Niben101Scf02499g03007.1		Isopentenyl-diphosphate Delta-isomerase II	GO:0005737,cytoplasm	GO:0004452,isopentenyl-diphosphate delta-isomerase activity	GO:0015995,chlorophyll biosynthetic process;GO:0050992,dimethylallyl diphosphate biosynthetic process;GO:0009240,isopentenyl diphosphate biosynthetic process	nta:107828834,path:nta00900,Terpenoid backbone biosynthesis
Niben101Scf04003g10014.1	Niben101Scf04003g10014.1		Cyclin delta-3 isoform 1 [Theobroma cacao] gb|EOX98301.1| Cyclin delta-3 isoform 1 [Theobroma cacao]
Niben101Scf00078g02005.1	Niben101Scf00078g02005.1		60S ribosomal protein L27	GO:0022625,cytosolic large ribosomal subunit	GO:0003735,structural constituent of ribosome	GO:0006412,translation	nta:107763424,path:nta03010,Ribosome;nta:107800745,path:nta03010,Ribosome
Niben101Scf03885g03007.1	Niben101Scf03885g03007.1		Mitochondrial-processing peptidase subunit alpha	GO:0005739,mitochondrion	GO:0046872,metal ion binding;GO:0004222,metalloendopeptidase activity	GO:0006508,proteolysis
Niben101Scf03963g02006.1	Niben101Scf03963g02006.1		Serine carboxypeptidase-like 51	GO:0005576,extracellular region	GO:0004185,serine-type carboxypeptidase activity	GO:0006508,proteolysis
Niben101Scf05316g03010.1	Niben101Scf05316g03010.1		Cytochrome P450 superfamily protein LENGTH=539		GO:0010291,carotene beta-ring hydroxylase activity;GO:0020037,heme binding;GO:0005506,iron ion binding;GO:0016705,oxidoreductase activity, acting on paired donors, with incorporation or reduction of molecular oxygen	GO:0016123,xanthophyll biosynthetic process	nta:107820237,path:nta00906,Carotenoid biosynthesis
Niben101Scf34114g00003.1	Niben101Scf34114g00003.1		Acid phosphatase 1		GO:0003993,acid phosphatase activity
Niben101Scf10048g02013.1	Niben101Scf10048g02013.1		Cytochrome b6	GO:0009535,chloroplast thylakoid membrane;GO:0009523,photosystem II	GO:0009055,electron transfer activity;GO:0042301,phosphate ion binding	GO:0015979,photosynthesis;GO:0050821,protein stabilization;GO:0022904,respiratory electron transport chain	nta:107769160,path:nta00195,Photosynthesis
Niben101Scf01220g00009.1	Niben101Scf01220g00009.1		Alba DNA/RNA-binding protein LENGTH=405		GO:0003723,RNA binding
Niben101Scf08876g00004.1	Niben101Scf08876g00004.1		Eukaryotic peptide chain release factor subunit 1-3	GO:0005829,cytosol;GO:0018444,translation release factor complex	GO:1990825,sequence-specific mRNA binding;GO:0016149,translation release factor activity, codon specific	GO:0002184,cytoplasmic translational termination	nta:107774018,path:nta03015,mRNA surveillance pathway
Niben101Scf06117g01005.1	Niben101Scf06117g01005.1		Protochlorophyllide reductase, chloroplastic	GO:0009507,chloroplast	GO:0016630,protochlorophyllide reductase activity	GO:0015995,chlorophyll biosynthetic process;GO:0015979,photosynthesis	nta:107795891,path:nta00860,Porphyrin metabolism
Niben101Scf08670g00031.1	Niben101Scf08670g00031.1		GTPase Era		GO:0005525,GTP binding;GO:0043024,ribosomal small subunit binding;GO:0019843,rRNA binding	GO:0000028,ribosomal small subunit assembly
Niben101Scf03628g14021.1	Niben101Scf03628g14021.1		phosphoenolpyruvate carboxylase 1 LENGTH=967	GO:0005829,cytosol	GO:0008964,phosphoenolpyruvate carboxylase activity	GO:0015977,carbon fixation;GO:0048366,leaf development;GO:0006099,tricarboxylic acid cycle	nta:107825450,path:nta00620,Pyruvate metabolism;nta:107825450,path:nta00710,Carbon fixation in photosynthetic organisms
Niben101Scf00497g02004.1	Niben101Scf00497g02004.1		ARM repeat superfamily protein LENGTH=834
Niben101Scf07250g01004.1	Niben101Scf07250g01004.1		3-dehydroquinate synthase, putative LENGTH=442	GO:0005737,cytoplasm	GO:0003856,3-dehydroquinate synthase activity	GO:0009073,aromatic amino acid family biosynthetic process	nta:107768348,path:nta00400,Phenylalanine, tyrosine and tryptophan biosynthesis
Niben101Scf08936g08024.1	Niben101Scf08936g08024.1		3-oxoacyl-[acyl-carrier-protein] synthase 3		GO:0004315,3-oxoacyl-[acyl-carrier-protein] synthase activity	GO:0006633,fatty acid biosynthetic process	nta:107759958,path:nta00061,Fatty acid biosynthesis
Niben101Scf04410g08011.1	Niben101Scf04410g08011.1		Glycerophosphoryl diester phosphodiesterase		GO:0008889,glycerophosphodiester phosphodiesterase activity	GO:0006071,glycerol metabolic process;GO:0006629,lipid metabolic process	nta:107826889,path:nta00564,Glycerophospholipid metabolism
Niben101Scf01013g04008.1	Niben101Scf01013g04008.1		S-adenosyl-L-methionine-dependent methyltransferases superfamily protein LENGTH=623	GO:0005737,cytoplasm;GO:0016020,membrane	GO:0008757,S-adenosylmethionine-dependent methyltransferase activity	GO:0032259,methylation
Niben101Scf00593g03002.1	Niben101Scf00593g03002.1		Hypersensitive-induced response protein 1
Niben101Scf10036g00001.1	Niben101Scf10036g00001.1		Heat shock 70 kDa protein	GO:0005829,cytosol;GO:0005788,endoplasmic reticulum lumen;GO:0005634,nucleus	GO:0000774,adenyl-nucleotide exchange factor activity;GO:0005524,ATP binding;GO:0140662,ATP-dependent protein folding chaperone	GO:0006457,protein folding
Niben101Scf00557g02015.1	Niben101Scf00557g02015.1		Citrate synthase family protein LENGTH=474	GO:0005759,mitochondrial matrix	GO:0004108,citrate (Si)-synthase activity	GO:0005975,carbohydrate metabolic process;GO:0006101,citrate metabolic process;GO:0006099,tricarboxylic acid cycle	nta:107791757,path:nta00020,Citrate cycle (TCA cycle);nta:107791757,path:nta00630,Glyoxylate and dicarboxylate metabolism
Niben101Scf05932g03003.1	Niben101Scf05932g03003.1		Germin-like protein 5-1	GO:0048046,apoplast;GO:0009506,plasmodesma	GO:0030145,manganese ion binding	GO:0010497,plasmodesmata-mediated intercellular transport;GO:2000280,regulation of root development
Niben101Scf05250g02011.1	Niben101Scf05250g02011.1		NAD/NADP-dependent betaine aldehyde dehydrogenase		GO:0008911,lactaldehyde dehydrogenase activity		nta:107785690,path:nta00010,Glycolysis / Gluconeogenesis;nta:107785690,path:nta00030,Pentose phosphate pathway
Niben101Scf00693g02020.1	Niben101Scf00693g02020.1		Calcium-binding EF-hand family protein LENGTH=222	GO:0016020,membrane	GO:0005509,calcium ion binding;GO:0019900,kinase binding	GO:0019722,calcium-mediated signaling
Niben101Scf00402g05011.1	Niben101Scf00402g05011.1		Succinyl-CoA ligase [ADP-forming] subunit beta		GO:0003878,ATP citrate synthase activity;GO:0000166,nucleotide binding	GO:0006099,tricarboxylic acid cycle	nta:107819406,path:nta00020,Citrate cycle (TCA cycle)
Niben101Scf02330g00012.1	Niben101Scf02330g00012.1		Glutamine synthetase N-1	GO:0005737,cytoplasm	GO:0005524,ATP binding;GO:0004356,glutamine synthetase activity	GO:0006542,glutamine biosynthetic process	nta:107766022,path:nta00630,Glyoxylate and dicarboxylate metabolism;nta:107766022,path:nta00910,Nitrogen metabolism;nta:107766022,path:nta00250,Alanine, aspartate and glutamate metabolism;nta:107766022,path:nta00220,Arginine biosynthesis
Niben101Scf16833g00006.1	Niben101Scf16833g00006.1		RNA-binding protein 38	GO:0005737,cytoplasm	GO:0003729,mRNA binding		nta:107829053,path:nta03040,Spliceosome
Niben101Scf03263g08013.1	Niben101Scf03263g08013.1		Alcohol dehydrogenase 1	GO:0005829,cytosol	GO:0004024,alcohol dehydrogenase activity, zinc-dependent;GO:0051903,S-(hydroxymethyl)glutathione dehydrogenase activity;GO:0106322,S-(hydroxymethyl)glutathione dehydrogenase NAD activity;GO:0106321,S-(hydroxymethyl)glutathione dehydrogenase NADP activity;GO:0008270,zinc ion binding	GO:0006069,ethanol oxidation;GO:0046294,formaldehyde catabolic process	nta:107777450,path:nta00010,Glycolysis / Gluconeogenesis;nta:107777450,path:nta00620,Pyruvate metabolism;nta:107777450,path:nta00071,Fatty acid degradation;nta:107777450,path:nta00350,Tyrosine metabolism
Niben101Scf12210g00001.1	Niben101Scf12210g00001.1		NADH:ubiquinone oxidoreductase complex I intermediate-associated protein 30 [Fischerella sp. PCC 9339]
Niben101Scf00493g00020.1	Niben101Scf00493g00020.1		Germin-like protein subfamily 3 member 1	GO:0048046,apoplast	GO:0030145,manganese ion binding
Niben101Scf02652g01033.1	Niben101Scf02652g01033.1		ATP-dependent Clp protease proteolytic subunit	GO:0009507,chloroplast;GO:0009368,endopeptidase Clp complex;GO:0009532,plastid stroma	GO:0004176,ATP-dependent peptidase activity;GO:0051117,ATPase binding;GO:0004252,serine-type endopeptidase activity	GO:0006515,protein quality control for misfolded or incompletely synthesized proteins
Niben101Scf00270g13015.1	Niben101Scf00270g13015.1		Metacaspase-4	GO:0005737,cytoplasm	GO:0004197,cysteine-type endopeptidase activity	GO:0006508,proteolysis
Niben101Scf01210g00004.1	Niben101Scf01210g00004.1		ATP synthase subunit alpha	GO:0005739,mitochondrion;GO:0045261,proton-transporting ATP synthase complex, catalytic core F(1)	GO:0043531,ADP binding;GO:0005524,ATP binding;GO:0046933,proton-transporting ATP synthase activity, rotational mechanism	GO:0015986,proton motive force-driven ATP synthesis	nta:3205193,path:nta00190,Oxidative phosphorylation
Niben101Scf02831g03013.1	Niben101Scf02831g03013.1		Coatomer subunit zeta-3	GO:0030126,COPI vesicle coat;GO:0000139,Golgi membrane		GO:0006891,intra-Golgi vesicle-mediated transport;GO:0006886,intracellular protein transport;GO:0006890,retrograde vesicle-mediated transport, Golgi to endoplasmic reticulum
Niben101Scf11383g03008.1	Niben101Scf11383g03008.1		Protein kinase superfamily protein LENGTH=499	GO:0005737,cytoplasm;GO:0005634,nucleus;GO:0005886,plasma membrane	GO:0005524,ATP binding;GO:0009882,blue light photoreceptor activity;GO:0004674,protein serine/threonine kinase activity	GO:0016310,phosphorylation
Niben101Scf10324g01002.1	Niben101Scf10324g01002.1		Eukaryotic translation initiation factor 4E-1	GO:0016281,eukaryotic translation initiation factor 4F complex;GO:0005634,nucleus	GO:0000340,RNA 7-methylguanosine cap binding;GO:0003743,translation initiation factor activity	GO:0006952,defense response;GO:0009615,response to virus
Niben101Scf01374g06005.1	Niben101Scf01374g06005.1		60 kDa chaperonin		GO:0005524,ATP binding;GO:0140662,ATP-dependent protein folding chaperone	GO:0006457,protein folding;GO:0042026,protein refolding	nta:107830331,path:nta03018,RNA degradation
Niben101Scf01826g07014.1	Niben101Scf01826g07014.1		Haloacid dehalogenase-like hydrolase domain-containing protein		GO:0016787,hydrolase activity
Niben101Scf07522g00004.1	Niben101Scf07522g00004.1		mitochondrial outer membrane protein porin 3-like [Brassica rapa] gb|AAS21632.1| voltage-dependent anion-selective channel protein [Brassica rapa]	GO:0005741,mitochondrial outer membrane	GO:0008308,voltage-gated monoatomic anion channel activity
Niben101Scf07309g00003.1	Niben101Scf07309g00003.1		60 kDa chaperonin 1		GO:0005524,ATP binding;GO:0140662,ATP-dependent protein folding chaperone	GO:0006457,protein folding;GO:0042026,protein refolding
Niben101Scf01146g06012.1	Niben101Scf01146g06012.1		Mitochondrial-processing peptidase subunit alpha	GO:0005739,mitochondrion	GO:0046872,metal ion binding;GO:0004222,metalloendopeptidase activity	GO:0006508,proteolysis
Niben101Scf00858g01009.1	Niben101Scf00858g01009.1		50S ribosomal protein L24	GO:0005739,mitochondrion;GO:1990904,ribonucleoprotein complex;GO:0005840,ribosome	GO:0003723,RNA binding;GO:0003735,structural constituent of ribosome	GO:0006412,translation	nta:107771799,path:nta03010,Ribosome
Niben101Scf05955g03047.1	Niben101Scf05955g03047.1		Protoporphyrinogen oxidase	GO:0009507,chloroplast	GO:0004729,oxygen-dependent protoporphyrinogen oxidase activity	GO:0006782,protoporphyrinogen IX biosynthetic process	nta:107827378,path:nta00860,Porphyrin metabolism
Niben101Scf13099g00013.1	Niben101Scf13099g00013.1		50S ribosomal protein L13	GO:0022625,cytosolic large ribosomal subunit;GO:0005840,ribosome	GO:0003729,mRNA binding;GO:0003735,structural constituent of ribosome	GO:0017148,negative regulation of translation;GO:0006412,translation	nta:107798858,path:nta03010,Ribosome
Niben101Scf00260g00003.1	Niben101Scf00260g00003.1		Annexin D1	GO:0005737,cytoplasm	GO:0005509,calcium ion binding;GO:0005544,calcium-dependent phospholipid binding	GO:0006950,response to stress
Niben101Scf00394g03001.1	Niben101Scf00394g03001.1		Polyribonucleotide nucleotidyltransferase	GO:0005737,cytoplasm	GO:0003729,mRNA binding;GO:0003723,RNA binding	GO:0010468,regulation of gene expression
Niben101Scf02230g02002.1	Niben101Scf02230g02002.1		Protein GrpE	GO:0009507,chloroplast;GO:0005759,mitochondrial matrix	GO:0000774,adenyl-nucleotide exchange factor activity;GO:0042803,protein homodimerization activity;GO:0051087,protein-folding chaperone binding;GO:0051082,unfolded protein binding	GO:0006457,protein folding
Niben101Scf00568g04011.1	Niben101Scf00568g04011.1		Photosystem II CP43 reaction center protein	GO:0009507,chloroplast;GO:0009523,photosystem II;GO:0042651,thylakoid membrane	GO:0016168,chlorophyll binding;GO:0045156,electron transporter, transferring electrons within the cyclic electron transport pathway of photosynthesis activity;GO:0046872,metal ion binding	GO:0009772,photosynthetic electron transport in photosystem II	nta:800516,path:nta00195,Photosynthesis
Niben101Scf00986g02002.1	Niben101Scf00986g02002.1		Glycine--tRNA ligase	GO:0005737,cytoplasm;GO:0005739,mitochondrion	GO:0005524,ATP binding;GO:0004820,glycine-tRNA ligase activity;GO:0016740,transferase activity	GO:0070150,mitochondrial glycyl-tRNA aminoacylation	nta:107777878,path:nta00970,Aminoacyl-tRNA biosynthesis
Niben101Scf01826g02032.1	Niben101Scf01826g02032.1		Ubiquitin-like modifier-activating enzyme 5	GO:0005737,cytoplasm;GO:0005829,cytosol	GO:0046872,metal ion binding;GO:0071566,UFM1 activating enzyme activity	GO:0071569,protein ufmylation
Niben101Scf04654g03001.1	Niben101Scf04654g03001.1		B12D protein LENGTH=88	GO:0016020,membrane
Niben101Scf05438g05014.1	Niben101Scf05438g05014.1		Aminomethyltransferase	GO:0005739,mitochondrion	GO:0004047,aminomethyltransferase activity;GO:0008483,transaminase activity	GO:0006546,glycine catabolic process	nta:107783755,path:nta00630,Glyoxylate and dicarboxylate metabolism;nta:107783755,path:nta00260,Glycine, serine and threonine metabolism;nta:107783755,path:nta00670,One carbon pool by folate
Niben101Scf12360g00006.1	Niben101Scf12360g00006.1		Phenylalanine--tRNA ligase alpha subunit	GO:0005737,cytoplasm;GO:0005759,mitochondrial matrix;GO:0005739,mitochondrion	GO:0005524,ATP binding;GO:0004826,phenylalanine-tRNA ligase activity;GO:0000049,tRNA binding	GO:0006432,phenylalanyl-tRNA aminoacylation	nta:107817853,path:nta00970,Aminoacyl-tRNA biosynthesis
Niben101Scf01382g02001.1	Niben101Scf01382g02001.1		Heat shock 70 kDa protein 1-like	GO:0005737,cytoplasm;GO:0005788,endoplasmic reticulum lumen	GO:0005524,ATP binding;GO:0016887,ATP hydrolysis activity;GO:0140662,ATP-dependent protein folding chaperone;GO:0031072,heat shock protein binding;GO:0044183,protein folding chaperone	GO:0051085,chaperone cofactor-dependent protein refolding;GO:0042026,protein refolding	nta:107825874,path:nta03040,Spliceosome;nta:107825874,path:nta04141,Protein processing in endoplasmic reticulum;nta:107825874,path:nta04144,Endocytosis
Niben101Scf03577g00018.1	Niben101Scf03577g00018.1		Nucleic acid-binding proteins superfamily LENGTH=392	GO:0005840,ribosome	GO:0003676,nucleic acid binding
Niben101Scf00117g00006.1	Niben101Scf00117g00006.1		50S ribosomal protein L3	GO:0022625,cytosolic large ribosomal subunit	GO:0003723,RNA binding;GO:0003735,structural constituent of ribosome	GO:0006412,translation
Niben101Scf13098g00014.1	Niben101Scf13098g00014.1		Fatty acid oxidation complex subunit alpha	GO:0009507,chloroplast;GO:0016020,membrane;GO:0005777,peroxisome	GO:0003857,3-hydroxyacyl-CoA dehydrogenase activity;GO:0008692,3-hydroxybutyryl-CoA epimerase activity;GO:0004165,delta(3)-delta(2)-enoyl-CoA isomerase activity;GO:0004300,enoyl-CoA hydratase activity;GO:0070403,NAD+ binding	GO:0006635,fatty acid beta-oxidation	nta:107786400,path:nta00071,Fatty acid degradation;nta:107786400,path:nta00592,alpha-Linolenic acid metabolism
Niben101Scf05118g03003.1	Niben101Scf05118g03003.1		Dehydrogenase/reductase SDR family member 13				nta:107762361,path:nta00902,Monoterpenoid biosynthesis
Niben101Scf07812g00013.1	Niben101Scf07812g00013.1		GDSL esterase/lipase		GO:0016788,hydrolase activity, acting on ester bonds
Niben101Scf00150g00007.1	Niben101Scf00150g00007.1		Tubulin alpha chain	GO:0005737,cytoplasm;GO:0005874,microtubule	GO:0005525,GTP binding;GO:0016787,hydrolase activity;GO:0005200,structural constituent of cytoskeleton	GO:0000226,microtubule cytoskeleton organization;GO:0000278,mitotic cell cycle
Niben101Scf02730g00005.1	Niben101Scf02730g00005.1		calcium homeostasis regulator CHoR1 [Zea mays]			GO:0048564,photosystem I assembly
Niben101Scf00367g02013.1	Niben101Scf00367g02013.1		Plastid lipid-associated protein 2, chloroplastic
Niben101Scf17701g01017.1	Niben101Scf17701g01017.1		Beta-carotene isomerase D27, chloroplastic		GO:0005506,iron ion binding;GO:0016853,isomerase activity
Niben101Scf04558g02010.1	Niben101Scf04558g02010.1		4-diphosphocytidyl-2-C-methyl-D-erythritol kinase		GO:0050515,4-(cytidine 5'-diphospho)-2-C-methyl-D-erythritol kinase activity;GO:0005524,ATP binding	GO:0016310,phosphorylation;GO:0016114,terpenoid biosynthetic process	nta:107788194,path:nta00900,Terpenoid backbone biosynthesis
Niben101Scf02253g06010.1	Niben101Scf02253g06010.1		Hypersensitive-induced response protein 1
Niben101Scf04444g03001.1	Niben101Scf04444g03001.1		30S ribosomal protein S10	GO:0005739,mitochondrion;GO:0015935,small ribosomal subunit	GO:0003723,RNA binding;GO:0003735,structural constituent of ribosome	GO:0006412,translation	nta:107817346,path:nta03010,Ribosome
Niben101Scf01625g01009.1	Niben101Scf01625g01009.1		Ras-related protein Rab-8B	GO:0005794,Golgi apparatus	GO:0005525,GTP binding;GO:0003924,GTPase activity	GO:0016192,vesicle-mediated transport
Niben101Scf04187g00037.1	Niben101Scf04187g00037.1		Chaperone protein htpG family protein LENGTH=780	GO:0009570,chloroplast stroma;GO:0005829,cytosol;GO:0048471,perinuclear region of cytoplasm;GO:0005886,plasma membrane;GO:0032991,protein-containing complex	GO:0005524,ATP binding;GO:0016887,ATP hydrolysis activity;GO:0140662,ATP-dependent protein folding chaperone;GO:0051082,unfolded protein binding	GO:0034605,cellular response to heat;GO:0006457,protein folding;GO:0050821,protein stabilization	nta:107785602,path:nta04141,Protein processing in endoplasmic reticulum;nta:107785602,path:nta04626,Plant-pathogen interaction
Niben101Scf10316g02004.1	Niben101Scf10316g02004.1		Fructose-1,6-bisphosphatase class 1	GO:0005737,cytoplasm;GO:0005829,cytosol	GO:0042132,fructose 1,6-bisphosphate 1-phosphatase activity;GO:0046872,metal ion binding	GO:0030388,fructose 1,6-bisphosphate metabolic process;GO:0006002,fructose 6-phosphate metabolic process;GO:0006000,fructose metabolic process;GO:0006094,gluconeogenesis;GO:0005986,sucrose biosynthetic process
Niben101Scf04099g00004.1	Niben101Scf04099g00004.1		60S ribosomal protein L27a-3	GO:0022625,cytosolic large ribosomal subunit	GO:0003729,mRNA binding;GO:0003735,structural constituent of ribosome	GO:0006412,translation	nta:107779018,path:nta03010,Ribosome
Niben101Scf07477g01011.1	Niben101Scf07477g01011.1		uracil phosphoribosyltransferase LENGTH=296	GO:0005737,cytoplasm	GO:0005525,GTP binding;GO:0004845,uracil phosphoribosyltransferase activity	GO:0044206,UMP salvage;GO:0006223,uracil salvage	nta:107827713,path:nta00240,Pyrimidine metabolism
Niben101Scf01578g03010.1	Niben101Scf01578g03010.1		Eukaryotic translation initiation factor 3 subunit E	GO:0016282,eukaryotic 43S preinitiation complex;GO:0033290,eukaryotic 48S preinitiation complex;GO:0005852,eukaryotic translation initiation factor 3 complex;GO:0071540,eukaryotic translation initiation factor 3 complex, eIF3e;GO:0005634,nucleus	GO:0003743,translation initiation factor activity	GO:0001732,formation of cytoplasmic translation initiation complex;GO:0006413,translational initiation
Niben101Scf06382g00006.1	Niben101Scf06382g00006.1		glutamate-1-semialdehyde 2,1-aminomutase 2 LENGTH=472	GO:0009507,chloroplast	GO:0042286,glutamate-1-semialdehyde 2,1-aminomutase activity;GO:0030170,pyridoxal phosphate binding;GO:0008483,transaminase activity	GO:0015995,chlorophyll biosynthetic process;GO:0006782,protoporphyrinogen IX biosynthetic process	nta:107826543,path:nta00860,Porphyrin metabolism
Niben101Scf00879g05002.1	Niben101Scf00879g05002.1		Photosystem II lipoprotein Psb27	GO:0009543,chloroplast thylakoid lumen;GO:0009523,photosystem II		GO:0010207,photosystem II assembly;GO:0010206,photosystem II repair	nta:107831545,path:nta00195,Photosynthesis
Niben101Scf03413g02013.1	Niben101Scf03413g02013.1		Bifunctional uridylyltransferase/uridylyl-removing enzyme		GO:0016597,amino acid binding
Niben101Scf01568g01024.1	Niben101Scf01568g01024.1		30S ribosomal protein S17	GO:0022627,cytosolic small ribosomal subunit	GO:0003735,structural constituent of ribosome	GO:0006412,translation	nta:107785006,path:nta03010,Ribosome
Niben101Scf05385g03007.1	Niben101Scf05385g03007.1		Alcohol dehydrogenase-like 4	GO:0005829,cytosol	GO:0004024,alcohol dehydrogenase activity, zinc-dependent;GO:0051903,S-(hydroxymethyl)glutathione dehydrogenase activity;GO:0008270,zinc ion binding	GO:0046294,formaldehyde catabolic process	nta:107829745,path:nta00010,Glycolysis / Gluconeogenesis;nta:107829745,path:nta00620,Pyruvate metabolism;nta:107829745,path:nta00071,Fatty acid degradation;nta:107829745,path:nta00350,Tyrosine metabolism
Niben101Scf02346g06007.1	Niben101Scf02346g06007.1		ATP-dependent Clp protease proteolytic subunit	GO:0009507,chloroplast;GO:0009368,endopeptidase Clp complex;GO:0009532,plastid stroma	GO:0004176,ATP-dependent peptidase activity;GO:0051117,ATPase binding;GO:0004252,serine-type endopeptidase activity	GO:0006515,protein quality control for misfolded or incompletely synthesized proteins
Niben101Scf00463g00016.1	Niben101Scf00463g00016.1		ATP-dependent zinc metalloprotease FtsH	GO:0009534,chloroplast thylakoid;GO:0016020,membrane	GO:0005524,ATP binding;GO:0016887,ATP hydrolysis activity;GO:0004176,ATP-dependent peptidase activity;GO:0004222,metalloendopeptidase activity	GO:0006508,proteolysis
Niben101Scf00722g00008.1	Niben101Scf00722g00008.1		Polyribonucleotide nucleotidyltransferase	GO:0005737,cytoplasm	GO:0003729,mRNA binding;GO:0003723,RNA binding	GO:0010468,regulation of gene expression
Niben101Scf00698g02019.1	Niben101Scf00698g02019.1		Aldo-keto reductase family 4 member C9	GO:0005737,cytoplasm	GO:0004033,aldo-keto reductase (NADP) activity
Niben101Scf01002g10009.1	Niben101Scf01002g10009.1		Molecular chaperone Hsp31 and glyoxalase 3	GO:0005737,cytoplasm		GO:1903189,glyoxal metabolic process
Niben101Scf00705g01003.1	Niben101Scf00705g01003.1		2-C-methyl-D-erythritol 4-phosphate cytidylyltransferase		GO:0050518,2-C-methyl-D-erythritol 4-phosphate cytidylyltransferase activity	GO:0019288,isopentenyl diphosphate biosynthetic process, methylerythritol 4-phosphate pathway	nta:107791921,path:nta00900,Terpenoid backbone biosynthesis
Niben101Scf00820g03003.1	Niben101Scf00820g03003.1		phage shock protein A (PspA) family protein [N [Nostoc sp. PCC 7107]
Niben101Scf07275g02012.1	Niben101Scf07275g02012.1		Heat shock-related 70 kDa protein 2	GO:0005737,cytoplasm;GO:0005788,endoplasmic reticulum lumen	GO:0005524,ATP binding;GO:0016887,ATP hydrolysis activity;GO:0140662,ATP-dependent protein folding chaperone;GO:0031072,heat shock protein binding;GO:0044183,protein folding chaperone	GO:0051085,chaperone cofactor-dependent protein refolding;GO:0042026,protein refolding	nta:107803414,path:nta03040,Spliceosome;nta:107803414,path:nta04141,Protein processing in endoplasmic reticulum;nta:107803414,path:nta04144,Endocytosis
Niben101Ctg13998g00002.1	Niben101Ctg13998g00002.1		Alcohol dehydrogenase		GO:0045551,cinnamyl-alcohol dehydrogenase activity;GO:0008270,zinc ion binding	GO:0009809,lignin biosynthetic process
Niben101Scf07499g00003.1	Niben101Scf07499g00003.1		Ras-related protein Rab-31	GO:0005829,cytosol;GO:0012505,endomembrane system;GO:0005794,Golgi apparatus	GO:0005525,GTP binding;GO:0003924,GTPase activity	GO:0006891,intra-Golgi vesicle-mediated transport;GO:0006886,intracellular protein transport;GO:0042147,retrograde transport, endosome to Golgi;GO:0006890,retrograde vesicle-mediated transport, Golgi to endoplasmic reticulum
Niben101Scf06726g00017.1	Niben101Scf06726g00017.1		Coatomer subunit gamma-2	GO:0030126,COPI vesicle coat;GO:0005783,endoplasmic reticulum;GO:0005793,endoplasmic reticulum-Golgi intermediate compartment;GO:0000139,Golgi membrane	GO:0005198,structural molecule activity	GO:0006888,endoplasmic reticulum to Golgi vesicle-mediated transport;GO:0006891,intra-Golgi vesicle-mediated transport;GO:0006886,intracellular protein transport;GO:0009306,protein secretion
Niben101Scf01922g05005.1	Niben101Scf01922g05005.1		60 kDa chaperonin	GO:0005739,mitochondrion	GO:0005524,ATP binding;GO:0140662,ATP-dependent protein folding chaperone	GO:0006457,protein folding;GO:0042026,protein refolding	nta:107770118,path:nta03018,RNA degradation
Niben101Scf01734g01047.1	Niben101Scf01734g01047.1		Ribulose bisphosphate carboxylase large chain	GO:0009507,chloroplast	GO:0000287,magnesium ion binding;GO:0004497,monooxygenase activity;GO:0016984,ribulose-bisphosphate carboxylase activity	GO:0009853,photorespiration;GO:0019253,reductive pentose-phosphate cycle	nta:800513,path:nta00630,Glyoxylate and dicarboxylate metabolism;nta:800513,path:nta00710,Carbon fixation in photosynthetic organisms
Niben101Scf06661g00007.1	Niben101Scf06661g00007.1		Plastid-lipid associated protein PAP / fibrillin family protein LENGTH=299
Niben101Scf00971g00024.1	Niben101Scf00971g00024.1		5'-AMP-activated protein kinase subunit beta-1	GO:0009507,chloroplast	GO:0019203,carbohydrate phosphatase activity;GO:0008138,protein tyrosine/serine/threonine phosphatase activity;GO:2001070,starch binding	GO:0016311,dephosphorylation;GO:0005983,starch catabolic process
Niben101Scf04036g05010.1	Niben101Scf04036g05010.1		Uroporphyrinogen decarboxylase LENGTH=418		GO:0004853,uroporphyrinogen decarboxylase activity	GO:0015995,chlorophyll biosynthetic process;GO:0006782,protoporphyrinogen IX biosynthetic process	nta:107800512,path:nta00860,Porphyrin metabolism
Niben101Scf00321g05030.1	Niben101Scf00321g05030.1		ATP-dependent Clp protease proteolytic subunit	GO:0009507,chloroplast;GO:0009532,plastid stroma;GO:0009368,endopeptidase Clp complex	GO:0004176,ATP-dependent peptidase activity;GO:0004252,serine-type endopeptidase activity;GO:0051117,ATPase binding	GO:0006508,proteolysis;GO:0006515,protein quality control for misfolded or incompletely synthesized proteins
Niben101Scf15752g00007.1	Niben101Scf15752g00007.1		GTP binding Elongation factor Tu family protein LENGTH=454	GO:0005829,cytosol;GO:1990904,ribonucleoprotein complex	GO:0005525,GTP binding;GO:0003924,GTPase activity
Niben101Scf02420g06002.1	Niben101Scf02420g06002.1		ATP-dependent RNA helicase RhlB	GO:0005730,nucleolus	GO:0005524,ATP binding;GO:0016787,hydrolase activity;GO:0003723,RNA binding;GO:0003724,RNA helicase activity
Niben101Scf13387g00027.1	Niben101Scf13387g00027.1		Serine/threonine-protein kinase 3	GO:0005737,cytoplasm	GO:0005524,ATP binding;GO:0004674,protein serine/threonine kinase activity	GO:0006952,defense response;GO:0016310,phosphorylation
Niben101Scf19423g00008.1	Niben101Scf19423g00008.1		Photosystem Q(B) protein	GO:0009507,chloroplast;GO:0009523,photosystem II;GO:0042170,plastid membrane;GO:0042651,thylakoid membrane	GO:0016168,chlorophyll binding;GO:0045156,electron transporter, transferring electrons within the cyclic electron transport pathway of photosynthesis activity;GO:0005506,iron ion binding;GO:0016682,oxidoreductase activity, acting on diphenols and related substances as donors, oxygen as acceptor;GO:0010242,oxygen evolving activity	GO:0009772,photosynthetic electron transport in photosystem II;GO:0009635,response to herbicide	nta:800514,path:nta00195,Photosynthesis
Niben101Scf05952g00002.1	Niben101Scf05952g00002.1		Glutathione S-transferase	GO:0005737,cytoplasm	GO:0043295,glutathione binding;GO:0004364,glutathione transferase activity	GO:0006749,glutathione metabolic process;GO:0042221,response to chemical	nta:107831351,path:nta00480,Glutathione metabolism
Niben101Scf00683g03019.1	Niben101Scf00683g03019.1		Cell division protein FtsZ	GO:0032153,cell division site;GO:0009507,chloroplast;GO:0005737,cytoplasm;GO:0005874,microtubule	GO:0005525,GTP binding;GO:0003924,GTPase activity	GO:0051301,cell division;GO:0010020,chloroplast fission;GO:0007017,microtubule-based process
Niben101Scf02441g01009.1	Niben101Scf02441g01009.1		Histone H4	GO:0000786,nucleosome;GO:0005634,nucleus	GO:0003677,DNA binding;GO:0046982,protein heterodimerization activity;GO:0030527,structural constituent of chromatin	GO:0006334,nucleosome assembly
Niben101Scf04107g00015.1	Niben101Scf04107g00015.1		30S ribosomal protein S9	GO:0005763,mitochondrial small ribosomal subunit;GO:0000312,plastid small ribosomal subunit	GO:0003723,RNA binding;GO:0003735,structural constituent of ribosome	GO:0006412,translation	nta:107788887,path:nta03010,Ribosome
Niben101Scf00160g09014.1	Niben101Scf00160g09014.1		UDP-glucose 4-epimerase		GO:0008460,dTDP-glucose 4,6-dehydratase activity;GO:0050377,UDP-glucose 4,6-dehydratase activity;GO:0010280,UDP-L-rhamnose synthase activity	GO:0010315,auxin export across the plasma membrane;GO:0051555,flavonol biosynthetic process;GO:0010253,UDP-rhamnose biosynthetic process	nta:107828454,path:nta00520,Amino sugar and nucleotide sugar metabolism
Niben101Scf02044g01002.1	Niben101Scf02044g01002.1		progesterone 5-beta-reductase 2 [Catharanthus roseus]
Niben101Scf03595g04011.1	Niben101Scf03595g04011.1		Photosystem II stability/assembly factor HCF136	GO:0009507,chloroplast;GO:0009523,photosystem II		GO:0015979,photosynthesis
Niben101Scf00376g02001.1	Niben101Scf00376g02001.1		V-type proton ATPase subunit C	GO:0000221,vacuolar proton-transporting V-type ATPase, V1 domain	GO:0046961,proton-transporting ATPase activity, rotational mechanism		nta:107805225,path:nta00190,Oxidative phosphorylation;nta:107805225,path:nta04145,Phagosome
Niben101Scf09870g00016.1	Niben101Scf09870g00016.1		ATP synthase subunit a, chloroplastic	GO:0005737,cytoplasm;GO:0005634,nucleus;GO:0019774,proteasome core complex, beta-subunit complex		GO:0010498,proteasomal protein catabolic process	nta:107810770,path:nta03050,Proteasome
Niben101Scf05588g12019.1	Niben101Scf05588g12019.1		NADH-quinone oxidoreductase subunit F 1	GO:0005747,mitochondrial respiratory chain complex I	GO:0051539,4 iron, 4 sulfur cluster binding;GO:0010181,FMN binding;GO:0046872,metal ion binding;GO:0051287,NAD binding;GO:0008137,NADH dehydrogenase (ubiquinone) activity	GO:0006120,mitochondrial electron transport, NADH to ubiquinone	nta:107814498,path:nta00190,Oxidative phosphorylation
Niben101Scf03590g01002.1	Niben101Scf03590g01002.1		1-aminocyclopropane-1-carboxylate oxidase homolog 1		GO:0016706,2-oxoglutarate-dependent dioxygenase activity;GO:0031418,L-ascorbic acid binding;GO:0046872,metal ion binding	GO:0009805,coumarin biosynthetic process;GO:0002238,response to molecule of fungal origin
Niben101Scf03236g02005.1	Niben101Scf03236g02005.1		Cytochrome b559 subunit alpha	GO:0009507,chloroplast	GO:0003743,translation initiation factor activity
Niben101Scf12159g00012.1	Niben101Scf12159g00012.1		40S ribosomal protein S24-2	GO:1990904,ribonucleoprotein complex;GO:0005840,ribosome	GO:0003729,mRNA binding;GO:0003735,structural constituent of ribosome	GO:0006412,translation	nta:107768485,path:nta03010,Ribosome;nta:107775219,path:nta03010,Ribosome;nta:107776707,path:nta03010,Ribosome;nta:107791538,path:nta03010,Ribosome
Niben101Scf05017g06019.1	Niben101Scf05017g06019.1		Fructose-1,6-bisphosphatase class 1	GO:0005737,cytoplasm	GO:0042132,fructose 1,6-bisphosphate 1-phosphatase activity;GO:0046872,metal ion binding	GO:0030388,fructose 1,6-bisphosphate metabolic process;GO:0006002,fructose 6-phosphate metabolic process;GO:0006000,fructose metabolic process;GO:0006094,gluconeogenesis;GO:0005986,sucrose biosynthetic process	nta:107779243,path:nta00710,Carbon fixation in photosynthetic organisms
Niben101Scf04184g00002.1	Niben101Scf04184g00002.1		ATP synthase subunit d, mitochondrial	GO:0000274,mitochondrial proton-transporting ATP synthase, stator stalk	GO:0015078,proton transmembrane transporter activity	GO:0015986,proton motive force-driven ATP synthesis	nta:107783110,path:nta00190,Oxidative phosphorylation
Niben101Scf03138g01010.1	Niben101Scf03138g01010.1		Chaperone protein DnaJ	GO:0005737,cytoplasm;GO:0005829,cytosol	GO:0005524,ATP binding;GO:0030544,Hsp70 protein binding;GO:0046872,metal ion binding;GO:0051082,unfolded protein binding;GO:0051087,protein-folding chaperone binding	GO:0006457,protein folding;GO:0009408,response to heat;GO:0042026,protein refolding	nta:107793424,path:nta04141,Protein processing in endoplasmic reticulum
Niben101Scf02821g04003.1	Niben101Scf02821g04003.1		Ubiquinone biosynthesis O-methyltransferase		GO:0008168,methyltransferase activity;GO:0008757,S-adenosylmethionine-dependent methyltransferase activity	GO:0032259,methylation	nta:107809106,path:nta00130,Ubiquinone and other terpenoid-quinone biosynthesis
Niben101Scf06654g02002.1	Niben101Scf06654g02002.1		Protein Thf1			GO:0010207,photosystem II assembly;GO:0045037,protein import into chloroplast stroma;GO:0045038,protein import into chloroplast thylakoid membrane;GO:0010027,thylakoid membrane organization
Niben101Scf04953g06007.1	Niben101Scf04953g06007.1		Syntaxin-71	GO:0012505,endomembrane system;GO:0031201,SNARE complex	GO:0005484,SNAP receptor activity;GO:0000149,SNARE binding	GO:0006886,intracellular protein transport;GO:0048278,vesicle docking;GO:0006906,vesicle fusion	nta:107786060,path:nta04130,SNARE interactions in vesicular transport
Niben101Scf19980g00001.1	Niben101Scf19980g00001.1		Alcohol dehydrogenase 2	GO:0005829,cytosol	GO:0004024,alcohol dehydrogenase activity, zinc-dependent;GO:0051903,S-(hydroxymethyl)glutathione dehydrogenase activity;GO:0106322,S-(hydroxymethyl)glutathione dehydrogenase NAD activity;GO:0106321,S-(hydroxymethyl)glutathione dehydrogenase NADP activity;GO:0008270,zinc ion binding	GO:0006069,ethanol oxidation;GO:0046294,formaldehyde catabolic process	nta:107777450,path:nta00010,Glycolysis / Gluconeogenesis;nta:107777450,path:nta00620,Pyruvate metabolism;nta:107777450,path:nta00071,Fatty acid degradation;nta:107777450,path:nta00350,Tyrosine metabolism
Niben101Scf00996g01010.1	Niben101Scf00996g01010.1		citrate synthase 2 LENGTH=514	GO:0005759,mitochondrial matrix	GO:0004108,citrate (Si)-synthase activity	GO:0005975,carbohydrate metabolic process;GO:0006099,tricarboxylic acid cycle	nta:107822424,path:nta00020,Citrate cycle (TCA cycle);nta:107822424,path:nta00630,Glyoxylate and dicarboxylate metabolism
Niben101Scf01958g03003.1	Niben101Scf01958g03003.1		60S ribosomal protein L6	GO:0022625,cytosolic large ribosomal subunit	GO:0003723,RNA binding;GO:0003735,structural constituent of ribosome	GO:0002181,cytoplasmic translation;GO:0000027,ribosomal large subunit assembly	nta:107786144,path:nta03010,Ribosome
Niben101Scf00069g02013.1	Niben101Scf00069g02013.1		Glutathione S-transferase	GO:0005737,cytoplasm	GO:0043295,glutathione binding;GO:0004364,glutathione transferase activity	GO:0006749,glutathione metabolic process;GO:0042221,response to chemical	nta:107794811,path:nta00480,Glutathione metabolism
Niben101Scf08643g00004.1	Niben101Scf08643g00004.1		Aldo-keto reductase
Niben101Scf02608g03021.1	Niben101Scf02608g03021.1		Oxygen-evolving enhancer protein 1, chloroplastic	GO:0009654,photosystem II oxygen evolving complex	GO:0010242,oxygen evolving activity	GO:0010207,photosystem II assembly;GO:0042549,photosystem II stabilization	nta:107811352,path:nta00195,Photosynthesis
Niben101Scf05047g04009.1	Niben101Scf05047g04009.1		Pyrophosphate--fructose 6-phosphate 1-phosphotransferase	GO:0005737,cytoplasm	GO:0003872,6-phosphofructokinase activity;GO:0005524,ATP binding;GO:0047334,diphosphate-fructose-6-phosphate 1-phosphotransferase activity;GO:0046872,metal ion binding	GO:0015979,photosynthesis;GO:0009749,response to glucose	nta:107819205,path:nta00010,Glycolysis / Gluconeogenesis;nta:107819205,path:nta00030,Pentose phosphate pathway;nta:107819205,path:nta00051,Fructose and mannose metabolism
Niben101Scf01213g00005.1	Niben101Scf01213g00005.1		Homeobox protein knotted-1-like 3	GO:0005634,nucleus	GO:0003677,DNA binding;GO:0000981,DNA-binding transcription factor activity, RNA polymerase II-specific
Niben101Scf00793g01001.1	Niben101Scf00793g01001.1		Long-chain-fatty-acid--CoA ligase 5	GO:0005783,endoplasmic reticulum;GO:0016020,membrane	GO:0016207,4-coumarate-CoA ligase activity;GO:0005524,ATP binding;GO:0004467,long-chain fatty acid-CoA ligase activity	GO:0010143,cutin biosynthetic process;GO:0009698,phenylpropanoid metabolic process;GO:0010025,wax biosynthetic process	nta:107780949,path:nta00061,Fatty acid biosynthesis;nta:107780949,path:nta00071,Fatty acid degradation;nta:107780949,path:nta04146,Peroxisome
Niben101Scf01369g05023.1	Niben101Scf01369g05023.1		Glyceraldehyde-3-phosphate dehydrogenase		GO:0004365,glyceraldehyde-3-phosphate dehydrogenase (NAD+) (phosphorylating) activity;GO:0051287,NAD binding;GO:0050661,NADP binding	GO:0006006,glucose metabolic process	nta:107820790,path:nta00710,Carbon fixation in photosynthetic organisms
Niben101Scf04451g00022.1	Niben101Scf04451g00022.1		ATP synthase subunit alpha	GO:0005739,mitochondrion;GO:0045261,proton-transporting ATP synthase complex, catalytic core F(1)	GO:0043531,ADP binding;GO:0005524,ATP binding;GO:0046933,proton-transporting ATP synthase activity, rotational mechanism	GO:0015986,proton motive force-driven ATP synthesis	nta:3205193,path:nta00190,Oxidative phosphorylation
Niben101Scf01119g05001.1	Niben101Scf01119g05001.1		Oxidoreductase, zinc-binding dehydrogenase family protein LENGTH=386		GO:0016491,oxidoreductase activity
Niben101Scf01582g08011.1	Niben101Scf01582g08011.1		phosphoglucosamine mutase family protein LENGTH=614		GO:0004615,phosphomannomutase activity	GO:0005975,carbohydrate metabolic process
Niben101Scf06518g00010.1	Niben101Scf06518g00010.1		RNA-binding protein 1	GO:1990904,ribonucleoprotein complex	GO:0003723,RNA binding		nta:107778564,path:nta03015,mRNA surveillance pathway
Niben101Scf09387g04003.1	Niben101Scf09387g04003.1		SAUR-like auxin-responsive protein family LENGTH=170			GO:0009733,response to auxin	nta:107779139,path:nta04075,Plant hormone signal transduction
Niben101Scf11182g02007.1	Niben101Scf11182g02007.1		Monoglyceride lipase [Medicago truncatula] gb|AES97596.1| alpha/beta-hydrolase superfamily protein [Medicago truncatula]	GO:0016020,membrane	GO:0016298,lipase activity		nta:107768371,path:nta00940,Phenylpropanoid biosynthesis
Niben101Scf08465g02007.1	Niben101Scf08465g02007.1		HMG-Y-related protein A	GO:0005730,nucleolus;GO:0000786,nucleosome;GO:0005634,nucleus	GO:0003690,double-stranded DNA binding;GO:0031492,nucleosomal DNA binding	GO:0030261,chromosome condensation;GO:0045910,negative regulation of DNA recombination;GO:0006334,nucleosome assembly
Niben101Scf13203g00003.1	Niben101Scf13203g00003.1		Non-specific lipid-transfer protein 1		GO:0008289,lipid binding	GO:0006869,lipid transport
Niben101Scf03455g06020.1	Niben101Scf03455g06020.1		epimerase [Fischerella sp. PCC 9605]
Niben101Scf19446g01001.1	Niben101Scf19446g01001.1		Gamma-glutamyl phosphate reductase	GO:0005737,cytoplasm	GO:0005524,ATP binding;GO:0004349,glutamate 5-kinase activity;GO:0004350,glutamate-5-semialdehyde dehydrogenase activity	GO:0055129,L-proline biosynthetic process;GO:0016310,phosphorylation	nta:107776743,path:nta00330,Arginine and proline metabolism
Niben101Scf02264g00007.1	Niben101Scf02264g00007.1		Photosystem II CP47 reaction center protein	GO:0009507,chloroplast;GO:0009523,photosystem II;GO:0042651,thylakoid membrane	GO:0016168,chlorophyll binding;GO:0045156,electron transporter, transferring electrons within the cyclic electron transport pathway of photosynthesis activity	GO:0009772,photosynthetic electron transport in photosystem II	nta:800527,path:nta00195,Photosynthesis
Niben101Scf05912g02006.1	Niben101Scf05912g02006.1		Acyl carrier protein	GO:0009507,chloroplast	GO:0000036,acyl carrier activity
Niben101Scf05387g02004.1	Niben101Scf05387g02004.1		Holliday junction ATP-dependent DNA helicase RuvB	GO:0031011,Ino80 complex;GO:0035267,NuA4 histone acetyltransferase complex;GO:0097255,R2TP complex;GO:0000812,Swr1 complex	GO:0005524,ATP binding;GO:0016887,ATP hydrolysis activity;GO:0003678,DNA helicase activity	GO:0000492,box C/D snoRNP assembly;GO:0006338,chromatin remodeling;GO:0006357,regulation of transcription by RNA polymerase II
Niben101Scf02548g06001.1	Niben101Scf02548g06001.1		sn-glycerol-3-phosphate import ATP-binding protein UgpC		GO:0005524,ATP binding;GO:0016887,ATP hydrolysis activity;GO:0005506,iron ion binding;GO:0051536,iron-sulfur cluster binding;GO:0043024,ribosomal small subunit binding	GO:0000054,ribosomal subunit export from nucleus;GO:0006413,translational initiation;GO:0006415,translational termination
Niben101Scf00069g12009.1	Niben101Scf00069g12009.1		Mitochondrial intermediate peptidase	GO:0016020,membrane	GO:0046872,metal ion binding;GO:0004222,metalloendopeptidase activity	GO:0006518,peptide metabolic process;GO:0006508,proteolysis
Niben101Scf01795g00004.1	Niben101Scf01795g00004.1		trigger factor-like protein, putative [Medicago truncatula]		GO:0003755,peptidyl-prolyl cis-trans isomerase activity;GO:0044183,protein folding chaperone;GO:0043022,ribosome binding	GO:0051083,'de novo' cotranslational protein folding;GO:0061077,chaperone-mediated protein folding;GO:0015031,protein transport;GO:0043335,protein unfolding;GO:0006457,protein folding
Niben101Scf08026g02006.1	Niben101Scf08026g02006.1		AP-2 complex subunit mu	GO:0030131,clathrin adaptor complex;GO:0005905,clathrin-coated pit;GO:0031410,cytoplasmic vesicle		GO:0006897,endocytosis;GO:0006886,intracellular protein transport	nta:107812244,path:nta04144,Endocytosis
Niben101Scf06249g03002.1	Niben101Scf06249g03002.1		Geranylgeranyl diphosphate reductase		GO:0071949,FAD binding;GO:0102067,geranylgeranyl diphosphate reductase activity;GO:0045550,geranylgeranyl reductase activity	GO:0015995,chlorophyll biosynthetic process;GO:0015979,photosynthesis
Niben101Scf00640g04022.1	Niben101Scf00640g04022.1		LanC-like protein 2	GO:0005886,plasma membrane		GO:0005975,carbohydrate metabolic process;GO:0031179,peptide modification
Niben101Scf02793g24006.1	Niben101Scf02793g24006.1		Enoyl-[acyl-carrier-protein] reductase [NADH] FabI		GO:0004318,enoyl-[acyl-carrier-protein] reductase (NADH) activity	GO:0006633,fatty acid biosynthetic process	nta:107798520,path:nta00061,Fatty acid biosynthesis;nta:107798520,path:nta00780,Biotin metabolism
Niben101Scf01689g06004.1	Niben101Scf01689g06004.1		30S ribosomal protein S9	GO:0022627,cytosolic small ribosomal subunit	GO:0003723,RNA binding;GO:0003735,structural constituent of ribosome	GO:0000462,maturation of SSU-rRNA from tricistronic rRNA transcript (SSU-rRNA, 5.8S rRNA, LSU-rRNA);GO:0006412,translation	nta:107780276,path:nta03010,Ribosome
Niben101Scf19133g02012.1	Niben101Scf19133g02012.1		RNA-binding protein with multiple splicing		GO:0003729,mRNA binding
Niben101Scf04777g00001.1	Niben101Scf04777g00001.1		Alcohol dehydrogenase		GO:0045551,cinnamyl-alcohol dehydrogenase activity;GO:0008270,zinc ion binding	GO:0009809,lignin biosynthetic process
Niben101Scf01150g04004.1	Niben101Scf01150g04004.1		Fructose-1,6-bisphosphatase class 1	GO:0005737,cytoplasm;GO:0005829,cytosol	GO:0042132,fructose 1,6-bisphosphate 1-phosphatase activity;GO:0046872,metal ion binding	GO:0030388,fructose 1,6-bisphosphate metabolic process;GO:0006002,fructose 6-phosphate metabolic process;GO:0006000,fructose metabolic process;GO:0006094,gluconeogenesis;GO:0005986,sucrose biosynthetic process	nta:107807379,path:nta00010,Glycolysis / Gluconeogenesis;nta:107807379,path:nta00030,Pentose phosphate pathway;nta:107807379,path:nta00051,Fructose and mannose metabolism;nta:107807379,path:nta00710,Carbon fixation in photosynthetic organisms
Niben101Scf26939g00002.1	Niben101Scf26939g00002.1		Alpha-glucosidase		GO:0030246,carbohydrate binding;GO:0004553,hydrolase activity, hydrolyzing O-glycosyl compounds	GO:0005975,carbohydrate metabolic process	nta:107759721,path:nta00052,Galactose metabolism;nta:107759721,path:nta00500,Starch and sucrose metabolism
Niben101Scf07608g02014.1	Niben101Scf07608g02014.1		2-oxoglutarate translocator [Bacillus subtilis]	GO:0009706,chloroplast inner membrane	GO:0015140,malate transmembrane transporter activity
Niben101Scf02653g06007.1	Niben101Scf02653g06007.1		UDP-Glycosyltransferase superfamily protein LENGTH=489		GO:0035251,UDP-glucosyltransferase activity
Niben101Scf01267g11013.1	Niben101Scf01267g11013.1		ABA-responsive protein [Zea mays]
Niben101Scf00337g03005.1	Niben101Scf00337g03005.1		Elongation factor 1-beta 1	GO:0005829,cytosol;GO:0005853,eukaryotic translation elongation factor 1 complex	GO:0005085,guanyl-nucleotide exchange factor activity;GO:0003746,translation elongation factor activity	GO:0006414,translational elongation
Niben101Scf01382g05008.1	Niben101Scf01382g05008.1		V-type proton ATPase subunit H	GO:0000221,vacuolar proton-transporting V-type ATPase, V1 domain	GO:0046961,proton-transporting ATPase activity, rotational mechanism		nta:107783503,path:nta00190,Oxidative phosphorylation;nta:107783503,path:nta04145,Phagosome
Niben101Scf00167g03014.1	Niben101Scf00167g03014.1		product [Oryza sativa Japonica Group]
Niben101Scf00822g01007.1	Niben101Scf00822g01007.1		Tropinone reductase homolog		GO:0016491,oxidoreductase activity		nta:107767554,path:nta00960,Tropane, piperidine and pyridine alkaloid biosynthesis
Niben101Scf03706g02006.1	Niben101Scf03706g02006.1		Pectinesterase 3	GO:0005576,extracellular region	GO:0045330,aspartyl esterase activity;GO:0030599,pectinesterase activity;GO:0046910,pectinesterase inhibitor activity	GO:0042545,cell wall modification;GO:0045490,pectin catabolic process	nta:107782372,path:nta00040,Pentose and glucuronate interconversions
Niben101Scf07672g00014.1	Niben101Scf07672g00014.1		Proliferating cell nuclear antigen	GO:0043626,PCNA complex	GO:0003677,DNA binding;GO:0030337,DNA polymerase processivity factor activity	GO:0006272,leading strand elongation;GO:0006298,mismatch repair;GO:0006275,regulation of DNA replication;GO:0019985,translesion synthesis
Niben101Scf00297g00010.1	Niben101Scf00297g00010.1		Inorganic pyrophosphatase	GO:0005737,cytoplasm	GO:0004427,inorganic diphosphate phosphatase activity;GO:0000287,magnesium ion binding	GO:0006796,phosphate-containing compound metabolic process	nta:107774375,path:nta00190,Oxidative phosphorylation
Niben101Scf02280g09005.1	Niben101Scf02280g09005.1		Fructose-1,6-bisphosphatase class 1	GO:0005737,cytoplasm	GO:0042132,fructose 1,6-bisphosphate 1-phosphatase activity;GO:0046872,metal ion binding	GO:0030388,fructose 1,6-bisphosphate metabolic process;GO:0006002,fructose 6-phosphate metabolic process;GO:0006000,fructose metabolic process;GO:0006094,gluconeogenesis;GO:0005986,sucrose biosynthetic process	nta:107775549,path:nta00710,Carbon fixation in photosynthetic organisms
Niben101Scf06183g03009.1	Niben101Scf06183g03009.1		general regulatory factor 9 LENGTH=276	GO:0005737,cytoplasm		GO:0007165,signal transduction
Niben101Scf01402g02022.1	Niben101Scf01402g02022.1		Protein transport protein SEC13 homolog B	GO:0030127,COPII vesicle coat;GO:0031080,nuclear pore outer ring	GO:0005198,structural molecule activity	GO:0090114,COPII-coated vesicle budding;GO:0006606,protein import into nucleus	nta:107777830,path:nta03013,Nucleocytoplasmic transport;nta:107777830,path:nta04141,Protein processing in endoplasmic reticulum
Niben101Scf00168g08008.1	Niben101Scf00168g08008.1		50S ribosomal protein L6	GO:0022625,cytosolic large ribosomal subunit	GO:0019843,rRNA binding;GO:0003735,structural constituent of ribosome	GO:0002181,cytoplasmic translation	nta:107819630,path:nta03010,Ribosome
Niben101Scf15766g00009.1	Niben101Scf15766g00009.1		Leukotriene A-4 hydrolase homolog	GO:0005829,cytosol	GO:0008237,metallopeptidase activity;GO:0008270,zinc ion binding	GO:0006508,proteolysis	nta:107776257,path:nta00590,Arachidonic acid metabolism
Niben101Scf03631g00005.1	Niben101Scf03631g00005.1		Catalase	GO:0005737,cytoplasm;GO:0005777,peroxisome;GO:0005886,plasma membrane	GO:0004096,catalase activity;GO:0020037,heme binding;GO:0046872,metal ion binding	GO:0042744,hydrogen peroxide catabolic process;GO:0042542,response to hydrogen peroxide	nta:107771182,path:nta00630,Glyoxylate and dicarboxylate metabolism;nta:107771182,path:nta00380,Tryptophan metabolism;nta:107771182,path:nta04016,MAPK signaling pathway - plant;nta:107771182,path:nta04146,Peroxisome
Niben101Scf03209g00028.1	Niben101Scf03209g00028.1		Acyl-protein thioesterase 1	GO:0005737,cytoplasm	GO:0052689,carboxylic ester hydrolase activity;GO:0008474,palmitoyl-(protein) hydrolase activity
Niben101Scf09895g00006.1	Niben101Scf09895g00006.1		Phosphatidylinositol transfer protein SFH5	GO:0005737,cytoplasm;GO:0016020,membrane	GO:0008289,lipid binding	GO:0007049,cell cycle;GO:0051301,cell division
Niben101Scf02358g02002.1	Niben101Scf02358g02002.1		Serine carboxypeptidase-like 27	GO:0005576,extracellular region	GO:0004185,serine-type carboxypeptidase activity	GO:0006508,proteolysis
Niben101Scf03778g00005.1	Niben101Scf03778g00005.1		Ribonuclease III family protein LENGTH=237		GO:0004525,ribonuclease III activity	GO:0006396,RNA processing
Niben101Scf02622g12036.1	Niben101Scf02622g12036.1		NAD(P)H-quinone oxidoreductase subunit 2 A, chloroplastic	GO:0009507,chloroplast;GO:0005886,plasma membrane;GO:0009579,thylakoid	GO:0008137,NADH dehydrogenase (ubiquinone) activity;GO:0048038,quinone binding	GO:0042773,ATP synthesis coupled electron transport	nta:800509,path:nta00190,Oxidative phosphorylation;nta:800511,path:nta00190,Oxidative phosphorylation
Niben101Scf08459g01007.1	Niben101Scf08459g01007.1		L-lactate dehydrogenase	GO:0005777,peroxisome	GO:0003973,(S)-2-hydroxy-acid oxidase activity;GO:0010181,FMN binding	GO:0051707,response to other organism	nta:107831828,path:nta00630,Glyoxylate and dicarboxylate metabolism;nta:107831828,path:nta04146,Peroxisome
Niben101Scf03094g05009.1	Niben101Scf03094g05009.1		Calcyclin-binding protein	GO:0005737,cytoplasm;GO:0005634,nucleus	GO:0044548,S100 protein binding;GO:0015631,tubulin binding;GO:0031625,ubiquitin protein ligase binding	GO:0006950,response to stress
Niben101Scf11802g02006.1	Niben101Scf11802g02006.1		30S ribosomal protein S17	GO:0022627,cytosolic small ribosomal subunit	GO:0003735,structural constituent of ribosome	GO:0006412,translation	nta:107785006,path:nta03010,Ribosome
Niben101Scf01308g03004.1	Niben101Scf01308g03004.1		Magnesium-chelatase subunit ChlI	GO:0009570,chloroplast stroma	GO:0005524,ATP binding;GO:0016887,ATP hydrolysis activity;GO:0016851,magnesium chelatase activity	GO:0015995,chlorophyll biosynthetic process;GO:0015979,photosynthesis	nta:107783891,path:nta00860,Porphyrin metabolism
Niben101Scf00849g01017.1	Niben101Scf00849g01017.1		50S ribosomal protein L14	GO:0022625,cytosolic large ribosomal subunit	GO:0070180,large ribosomal subunit rRNA binding;GO:0003735,structural constituent of ribosome	GO:0006412,translation	nta:107761645,path:nta03010,Ribosome;nta:107768301,path:nta03010,Ribosome;nta:107774008,path:nta03010,Ribosome;nta:107812746,path:nta03010,Ribosome
Niben101Scf08032g00001.1	Niben101Scf08032g00001.1		T-complex protein 1 subunit beta (Fragments)	GO:0005832,chaperonin-containing T-complex	GO:0005524,ATP binding;GO:0016887,ATP hydrolysis activity;GO:0140662,ATP-dependent protein folding chaperone;GO:0051082,unfolded protein binding	GO:0006457,protein folding
Niben101Scf00713g02004.1	Niben101Scf00713g02004.1		30S ribosomal protein S3	GO:0005739,mitochondrion;GO:1990904,ribonucleoprotein complex;GO:0005840,ribosome;GO:0009507,chloroplast;GO:0022627,cytosolic small ribosomal subunit	GO:0003723,RNA binding;GO:0003735,structural constituent of ribosome;GO:0019843,rRNA binding	GO:0006412,translation	nta:3205283,path:nta03010,Ribosome;nta:800454,path:nta03010,Ribosome
Niben101Ctg14629g00001.1	Niben101Ctg14629g00001.1		Peroxiredoxin-2B	GO:0005737,cytoplasm	GO:0008379,thioredoxin peroxidase activity	GO:0045454,cell redox homeostasis;GO:0034599,cellular response to oxidative stress;GO:0042744,hydrogen peroxide catabolic process
Niben101Scf01066g05013.1	Niben101Scf01066g05013.1		50S ribosomal protein L18	GO:0005737,cytoplasm;GO:1990904,ribonucleoprotein complex;GO:0005840,ribosome	GO:0008097,5S rRNA binding;GO:0003735,structural constituent of ribosome	GO:0006412,translation	nta:107830818,path:nta03010,Ribosome
Niben101Scf03113g00001.1	Niben101Scf03113g00001.1		ATP-dependent zinc metalloprotease FtsH	GO:0016020,membrane	GO:0005524,ATP binding;GO:0016887,ATP hydrolysis activity	GO:0016197,endosomal transport;GO:0007033,vacuole organization	nta:107815059,path:nta03250,Viral life cycle - HIV-1;nta:107815059,path:nta04144,Endocytosis
Niben101Scf09596g00001.1	Niben101Scf09596g00001.1		Ras-related protein Rab-13	GO:0043231,intracellular membrane-bounded organelle	GO:0005525,GTP binding;GO:0003924,GTPase activity	GO:0009306,protein secretion;GO:0017157,regulation of exocytosis;GO:0006904,vesicle docking involved in exocytosis	nta:107760584,path:nta04144,Endocytosis;nta:107829320,path:nta04144,Endocytosis;nta:107767066,path:nta04144,Endocytosis;nta:107808111,path:nta04144,Endocytosis;nta:107828736,path:nta04144,Endocytosis
Niben101Scf08341g06012.1	Niben101Scf08341g06012.1		Arf-GAP with GTPase, ANK repeat and PH domain-containing protein 2		GO:0005096,GTPase activator activity
Niben101Scf01824g00017.1	Niben101Scf01824g00017.1		selenium binding LENGTH=186	GO:0005794,Golgi apparatus
Niben101Scf01418g03019.1	Niben101Scf01418g03019.1		ATP-dependent RNA helicase SUB2		GO:0005524,ATP binding;GO:0016787,hydrolase activity;GO:0003723,RNA binding;GO:0003724,RNA helicase activity		nta:107800056,path:nta03040,Spliceosome;nta:107800056,path:nta03013,Nucleocytoplasmic transport;nta:107800056,path:nta03015,mRNA surveillance pathway
Niben101Scf02168g04008.1	Niben101Scf02168g04008.1		Mitochondrial substrate carrier family protein LENGTH=298	GO:0016020,membrane	GO:0022857,transmembrane transporter activity
Niben101Scf03006g06008.1	Niben101Scf03006g06008.1		cystathionine beta-lyase LENGTH=464	GO:0005737,cytoplasm	GO:0016846,carbon-sulfur lyase activity;GO:0004121,cystathionine beta-lyase activity;GO:0030170,pyridoxal phosphate binding	GO:0071266,'de novo' L-methionine biosynthetic process;GO:0019346,transsulfuration	nta:107784322,path:nta00270,Cysteine and methionine metabolism;nta:107784322,path:nta00450,Selenocompound metabolism
Niben101Scf02041g00002.1	Niben101Scf02041g00002.1		Chitinase 8	GO:0005576,extracellular region	GO:0004568,chitinase activity	GO:0016998,cell wall macromolecule catabolic process;GO:0006032,chitin catabolic process;GO:0050832,defense response to fungus;GO:0000272,polysaccharide catabolic process
Niben101Scf00225g07014.1	Niben101Scf00225g07014.1		Rab GTPase-activating protein 1	GO:0016020,membrane	GO:0005096,GTPase activator activity
Niben101Scf02359g00009.1	Niben101Scf02359g00009.1		Serine carboxypeptidase II-2	GO:0005576,extracellular region	GO:0004185,serine-type carboxypeptidase activity	GO:0006508,proteolysis
Niben101Scf02752g12002.1	Niben101Scf02752g12002.1		Bifunctional pinoresinol-lariciresinol reductase 1	GO:0009507,chloroplast	GO:0033728,divinyl chlorophyllide a 8-vinyl-reductase activity	GO:0015995,chlorophyll biosynthetic process	nta:107794507,path:nta00860,Porphyrin metabolism
Niben101Scf08515g00033.1	Niben101Scf08515g00033.1		sex-linked protein 9 [Silene latifolia]	GO:0016020,membrane			nta:107784985,path:nta00195,Photosynthesis
Niben101Scf03840g00006.1	Niben101Scf03840g00006.1		Beta-glucosidase A		GO:0008422,beta-glucosidase activity	GO:0005975,carbohydrate metabolic process	nta:107812522,path:nta00561,Glycerolipid metabolism
Niben101Scf01671g04002.1	Niben101Scf01671g04002.1		Receptor-like protein kinase		GO:0005524,ATP binding;GO:0004674,protein serine/threonine kinase activity	GO:0016310,phosphorylation	nta:107785975,path:nta04626,Plant-pathogen interaction
Niben101Scf00571g10001.1	Niben101Scf00571g10001.1		hydrolase [Paenibacillus polymyxa]		GO:0008236,serine-type peptidase activity	GO:0006508,proteolysis
Niben101Scf01585g01017.1	Niben101Scf01585g01017.1		60S ribosomal protein L7-4	GO:0022625,cytosolic large ribosomal subunit	GO:0003723,RNA binding;GO:0003735,structural constituent of ribosome	GO:0000463,maturation of LSU-rRNA from tricistronic rRNA transcript (SSU-rRNA, 5.8S rRNA, LSU-rRNA)	nta:107789245,path:nta03010,Ribosome
Niben101Scf12308g00006.1	Niben101Scf12308g00006.1		Na(+)-translocating NADH-quinone reductase subunit F		GO:0016491,oxidoreductase activity
Niben101Scf10015g09020.1	Niben101Scf10015g09020.1		50S ribosomal protein L29	GO:0022625,cytosolic large ribosomal subunit	GO:0003729,mRNA binding;GO:0003735,structural constituent of ribosome	GO:0000463,maturation of LSU-rRNA from tricistronic rRNA transcript (SSU-rRNA, 5.8S rRNA, LSU-rRNA);GO:0006412,translation	nta:107763659,path:nta03010,Ribosome
Niben101Scf01827g02004.1	Niben101Scf01827g02004.1		Hydroxyproline-rich glycoprotein family protein [Theobroma cacao] gb|EOY30097.1| Hydroxyproline-rich glycoprotein family protein [Theobroma cacao]
Niben101Scf08001g01009.1	Niben101Scf08001g01009.1		mitotic checkpoint protein BUB3 [Zea mays]	GO:1990298,bub1-bub3 complex;GO:0000776,kinetochore;GO:0005654,nucleoplasm;GO:0009524,phragmoplast	GO:0043130,ubiquitin binding	GO:0007094,mitotic spindle assembly checkpoint signaling
Niben101Scf00779g00005.1	Niben101Scf00779g00005.1		Uroporphyrinogen decarboxylase LENGTH=394		GO:0004853,uroporphyrinogen decarboxylase activity	GO:0015995,chlorophyll biosynthetic process;GO:0006782,protoporphyrinogen IX biosynthetic process
Niben101Scf01066g04002.1	Niben101Scf01066g04002.1		HAD-superfamily hydrolase, subfamily IG, 5'-nucleotidase LENGTH=642		GO:0008253,5'-nucleotidase activity;GO:0046872,metal ion binding;GO:0016787,hydrolase activity
Niben101Scf02771g01007.1	Niben101Scf02771g01007.1		Heat shock 70 kDa protein 1B	GO:0005737,cytoplasm;GO:0005788,endoplasmic reticulum lumen	GO:0005524,ATP binding;GO:0016887,ATP hydrolysis activity;GO:0140662,ATP-dependent protein folding chaperone;GO:0031072,heat shock protein binding;GO:0044183,protein folding chaperone	GO:0051085,chaperone cofactor-dependent protein refolding;GO:0042026,protein refolding	nta:107795135,path:nta03040,Spliceosome;nta:107795135,path:nta04141,Protein processing in endoplasmic reticulum;nta:107795135,path:nta04144,Endocytosis
Niben101Scf05535g03017.1	Niben101Scf05535g03017.1		Plant protein 1589 of unknown function LENGTH=324
Niben101Scf03493g00020.1	Niben101Scf03493g00020.1		Actin-3	GO:0005856,cytoskeleton	GO:0005524,ATP binding
Niben101Scf00672g00001.1	Niben101Scf00672g00001.1		Actin-2	GO:0005856,cytoskeleton	GO:0005524,ATP binding
Niben101Scf03977g01005.1	Niben101Scf03977g01005.1		60S ribosomal protein L6	GO:0022625,cytosolic large ribosomal subunit;GO:1990904,ribonucleoprotein complex;GO:0005840,ribosome	GO:0003723,RNA binding;GO:0003735,structural constituent of ribosome	GO:0002181,cytoplasmic translation;GO:0000027,ribosomal large subunit assembly;GO:0006412,translation	nta:107803255,path:nta03010,Ribosome
Niben101Scf00109g10001.1	Niben101Scf00109g10001.1		Threonylcarbamoyl-AMP synthase		GO:0003725,double-stranded RNA binding
Niben101Scf17140g00001.1	Niben101Scf17140g00001.1		6-phosphogluconate dehydrogenase, decarboxylating 1	GO:0005829,cytosol	GO:0050661,NADP binding;GO:0008114,phosphogluconate 2-dehydrogenase activity;GO:0004616,phosphogluconate dehydrogenase (decarboxylating) activity	GO:0046177,D-gluconate catabolic process;GO:0009051,pentose-phosphate shunt, oxidative branch	nta:107777046,path:nta00030,Pentose phosphate pathway;nta:107777046,path:nta00480,Glutathione metabolism
Niben101Scf01513g01010.1	Niben101Scf01513g01010.1		6-phosphogluconate dehydrogenase, decarboxylating	GO:0005829,cytosol	GO:0003858,3-hydroxybutyrate dehydrogenase activity;GO:0051287,NAD binding;GO:0050661,NADP binding
Niben101Scf02622g10003.1	Niben101Scf02622g10003.1		Pyruvate kinase family protein LENGTH=527	GO:0005737,cytoplasm	GO:0005524,ATP binding;GO:0016301,kinase activity;GO:0000287,magnesium ion binding;GO:0030955,potassium ion binding;GO:0004743,pyruvate kinase activity	GO:0006096,glycolytic process;GO:0016310,phosphorylation	nta:107827388,path:nta00010,Glycolysis / Gluconeogenesis;nta:107827388,path:nta00620,Pyruvate metabolism
Niben101Scf02953g00007.1	Niben101Scf02953g00007.1		Plastid-lipid associated protein PAP / fibrillin family protein LENGTH=310
Niben101Scf01374g00008.1	Niben101Scf01374g00008.1		30S ribosomal protein S17	GO:0005840,ribosome	GO:0019843,rRNA binding;GO:0003735,structural constituent of ribosome	GO:0006412,translation	nta:107819989,path:nta03010,Ribosome
Niben101Scf10103g03013.1	Niben101Scf10103g03013.1		Calcium-binding protein 7		GO:0005509,calcium ion binding;GO:0030234,enzyme regulator activity		nta:107781984,path:nta04016,MAPK signaling pathway - plant;nta:107781984,path:nta04070,Phosphatidylinositol signaling system;nta:107781984,path:nta04626,Plant-pathogen interaction
Niben101Scf15965g00015.1	Niben101Scf15965g00015.1		Fatty acid oxidation complex subunit alpha	GO:0009507,chloroplast;GO:0016020,membrane;GO:0005777,peroxisome	GO:0003857,3-hydroxyacyl-CoA dehydrogenase activity;GO:0008692,3-hydroxybutyryl-CoA epimerase activity;GO:0004165,delta(3)-delta(2)-enoyl-CoA isomerase activity;GO:0004300,enoyl-CoA hydratase activity;GO:0070403,NAD+ binding	GO:0006635,fatty acid beta-oxidation	nta:107825779,path:nta00071,Fatty acid degradation;nta:107825779,path:nta00592,alpha-Linolenic acid metabolism
Niben101Scf03099g01010.1	Niben101Scf03099g01010.1		Threonine--tRNA ligase	GO:0009507,chloroplast;GO:0005739,mitochondrion	GO:0005524,ATP binding;GO:0004829,threonine-tRNA ligase activity	GO:0006435,threonyl-tRNA aminoacylation	nta:107796714,path:nta00970,Aminoacyl-tRNA biosynthesis
Niben101Scf02665g04014.1	Niben101Scf02665g04014.1		Neutral ceramidase	GO:0005576,extracellular region	GO:0102121,ceramidase activity;GO:0017040,N-acylsphingosine amidohydrolase activity	GO:0046514,ceramide catabolic process;GO:0042759,long-chain fatty acid biosynthetic process;GO:0046512,sphingosine biosynthetic process	nta:107777774,path:nta00600,Sphingolipid metabolism
Niben101Scf06171g02036.1	Niben101Scf06171g02036.1		2,3,4,5-tetrahydropyridine-2,6-dicarboxylate N-acetyltransferase	GO:0031966,mitochondrial membrane
Niben101Scf01936g06004.1	Niben101Scf01936g06004.1		Annexin D2	GO:0005737,cytoplasm	GO:0005509,calcium ion binding;GO:0005544,calcium-dependent phospholipid binding	GO:0006950,response to stress
Niben101Scf08653g00001.1	Niben101Scf08653g00001.1		Elongation factor 1-alpha	GO:0018444,translation release factor complex	GO:0005525,GTP binding;GO:0003924,GTPase activity;GO:0003747,translation release factor activity	GO:0006412,translation	nta:107797412,path:nta03015,mRNA surveillance pathway
Niben101Scf00687g07001.1	Niben101Scf00687g07001.1		Carbohydrate-binding-like fold LENGTH=1227	GO:0005789,endoplasmic reticulum membrane	GO:0030246,carbohydrate binding
Niben101Scf01438g09003.1	Niben101Scf01438g09003.1		Haloacid dehalogenase-like hydrolase (HAD) superfamily protein LENGTH=240		GO:0043136,glycerol-3-phosphatase activity	GO:0006114,glycerol biosynthetic process	nta:107814702,path:nta00561,Glycerolipid metabolism
Niben101Scf07515g01007.1	Niben101Scf07515g01007.1		ATP synthase subunit b'	GO:0009536,plastid;GO:0045263,proton-transporting ATP synthase complex, coupling factor F(o)	GO:0015078,proton transmembrane transporter activity	GO:0015986,proton motive force-driven ATP synthesis	nta:107802241,path:nta00190,Oxidative phosphorylation;nta:107802241,path:nta00195,Photosynthesis
Niben101Scf08199g01006.1	Niben101Scf08199g01006.1		Actin-1	GO:0005856,cytoskeleton	GO:0005524,ATP binding
Niben101Scf05553g06001.1	Niben101Scf05553g06001.1		Protein EXORDIUM	GO:0048046,apoplast
Niben101Scf07309g00004.1	Niben101Scf07309g00004.1		Allene oxide synthase		GO:0020037,heme binding;GO:0005506,iron ion binding;GO:0004497,monooxygenase activity;GO:0016705,oxidoreductase activity, acting on paired donors, with incorporation or reduction of molecular oxygen	GO:0009695,jasmonic acid biosynthetic process;GO:0016125,sterol metabolic process	nta:107832778,path:nta00592,alpha-Linolenic acid metabolism
Niben101Scf05283g00016.1	Niben101Scf05283g00016.1		alpha/beta-Hydrolases superfamily protein LENGTH=336		GO:0016787,hydrolase activity
Niben101Scf04077g03006.1	Niben101Scf04077g03006.1		Acetyl-CoA carboxylase 2		GO:0003989,acetyl-CoA carboxylase activity;GO:0005524,ATP binding;GO:0004075,biotin carboxylase activity;GO:0046872,metal ion binding	GO:0006633,fatty acid biosynthetic process;GO:2001295,malonyl-CoA biosynthetic process
Niben101Scf14210g00020.1	Niben101Scf14210g00020.1		Late embryogenesis abundant protein LENGTH=151			GO:0009269,response to desiccation
Niben101Scf03867g02037.1	Niben101Scf03867g02037.1		Inositol-1-monophosphatase		GO:0008934,inositol monophosphate 1-phosphatase activity;GO:0052832,inositol monophosphate 3-phosphatase activity;GO:0052833,inositol monophosphate 4-phosphatase activity;GO:0046872,metal ion binding	GO:0006021,inositol biosynthetic process;GO:0006020,inositol metabolic process;GO:0046854,phosphatidylinositol phosphate biosynthetic process;GO:0007165,signal transduction	nta:107761059,path:nta00562,Inositol phosphate metabolism;nta:107761059,path:nta04070,Phosphatidylinositol signaling system
Niben101Scf01697g23018.1	Niben101Scf01697g23018.1		Phosphoglucomutase-1	GO:0005829,cytosol	GO:0000287,magnesium ion binding;GO:0004614,phosphoglucomutase activity	GO:0005975,carbohydrate metabolic process;GO:0006006,glucose metabolic process	nta:107794375,path:nta00010,Glycolysis / Gluconeogenesis;nta:107794375,path:nta00030,Pentose phosphate pathway;nta:107794375,path:nta00052,Galactose metabolism;nta:107794375,path:nta00500,Starch and sucrose metabolism;nta:107794375,path:nta00520,Amino sugar and nucleotide sugar metabolism;nta:107794375,path:nta00230,Purine metabolism
Niben101Scf02939g02006.1	Niben101Scf02939g02006.1		Glucose-6-phosphate isomerase	GO:0005829,cytosol	GO:0097367,carbohydrate derivative binding;GO:0004347,glucose-6-phosphate isomerase activity;GO:0048029,monosaccharide binding	GO:1901135,carbohydrate derivative metabolic process;GO:0006094,gluconeogenesis;GO:0006096,glycolytic process;GO:0051156,glucose 6-phosphate metabolic process
Niben101Scf01560g01005.1	Niben101Scf01560g01005.1		product [Oryza sativa Japonica Group]
Niben101Scf03570g01013.1	Niben101Scf03570g01013.1		HR-like lesion-inducing protein-related LENGTH=159	GO:0016020,membrane
Niben101Scf02594g06002.1	Niben101Scf02594g06002.1		Proteasome subunit alpha type-4-A	GO:0005737,cytoplasm;GO:0005634,nucleus;GO:0019773,proteasome core complex, alpha-subunit complex		GO:0010498,proteasomal protein catabolic process;GO:0006511,ubiquitin-dependent protein catabolic process	nta:107786955,path:nta03050,Proteasome
Niben101Scf02869g17006.1	Niben101Scf02869g17006.1		triosephosphate isomerase LENGTH=254	GO:0005829,cytosol	GO:0004807,triose-phosphate isomerase activity	GO:0006094,gluconeogenesis;GO:0046166,glyceraldehyde-3-phosphate biosynthetic process;GO:0019563,glycerol catabolic process;GO:0006096,glycolytic process	nta:107830628,path:nta00010,Glycolysis / Gluconeogenesis;nta:107830628,path:nta00051,Fructose and mannose metabolism;nta:107830628,path:nta00562,Inositol phosphate metabolism;nta:107830628,path:nta00710,Carbon fixation in photosynthetic organisms
Niben101Scf23814g00041.1	Niben101Scf23814g00041.1		Mitochondrial import inner membrane translocase subunit Tim22	GO:0009707,chloroplast outer membrane;GO:0016020,membrane	GO:0015171,amino acid transmembrane transporter activity;GO:0022857,transmembrane transporter activity	GO:0045037,protein import into chloroplast stroma
Niben101Scf02344g01011.1	Niben101Scf02344g01011.1		Enoyl-[acyl-carrier-protein] reductase [NADH] FabI		GO:0004318,enoyl-[acyl-carrier-protein] reductase (NADH) activity	GO:0006633,fatty acid biosynthetic process	nta:107809441,path:nta00061,Fatty acid biosynthesis;nta:107809441,path:nta00780,Biotin metabolism
Niben101Scf10431g00006.1	Niben101Scf10431g00006.1		THO complex subunit 1	GO:0000445,THO complex part of transcription export complex		GO:0006406,mRNA export from nucleus;GO:0032784,regulation of DNA-templated transcription elongation	nta:107828687,path:nta03040,Spliceosome;nta:107828687,path:nta03013,Nucleocytoplasmic transport
Niben101Scf08566g08014.1	Niben101Scf08566g08014.1		Peroxidase N1	GO:0005576,extracellular region;GO:0009505,plant-type cell wall	GO:0020037,heme binding;GO:0140825,lactoperoxidase activity;GO:0046872,metal ion binding;GO:0004601,peroxidase activity	GO:0042744,hydrogen peroxide catabolic process;GO:0006979,response to oxidative stress	nta:107773042,path:nta00940,Phenylpropanoid biosynthesis;nta:107803841,path:nta00940,Phenylpropanoid biosynthesis
Niben101Scf02798g00024.1	Niben101Scf02798g00024.1		Photosystem I P700 chlorophyll a apoprotein A1	GO:0009507,chloroplast;GO:0009522,photosystem I;GO:0042651,thylakoid membrane	GO:0051539,4 iron, 4 sulfur cluster binding;GO:0016168,chlorophyll binding;GO:0009055,electron transfer activity;GO:0000287,magnesium ion binding	GO:0015979,photosynthesis	nta:800453,path:nta00195,Photosynthesis
Niben101Scf09133g03027.1	Niben101Scf09133g03027.1		60S ribosomal protein L21-2	GO:0022625,cytosolic large ribosomal subunit	GO:0003735,structural constituent of ribosome	GO:0006412,translation	nta:107759160,path:nta03010,Ribosome
Niben101Scf02004g00032.1	Niben101Scf02004g00032.1		Malate dehydrogenase	GO:0005737,cytoplasm	GO:0030060,L-malate dehydrogenase activity	GO:0019752,carboxylic acid metabolic process;GO:0006099,tricarboxylic acid cycle	nta:107797501,path:nta00020,Citrate cycle (TCA cycle);nta:107797501,path:nta00620,Pyruvate metabolism;nta:107797501,path:nta00630,Glyoxylate and dicarboxylate metabolism;nta:107797501,path:nta00710,Carbon fixation in photosynthetic organisms;nta:107797501,path:nta00270,Cysteine and methionine metabolism
Niben101Scf05349g01011.1	Niben101Scf05349g01011.1		Chlorophyll a-b binding protein 25, chloroplastic	GO:0009535,chloroplast thylakoid membrane;GO:0009522,photosystem I;GO:0009523,photosystem II	GO:0016168,chlorophyll binding	GO:0009768,photosynthesis, light harvesting in photosystem I;GO:0009416,response to light stimulus	nta:107782430,path:nta00196,Photosynthesis - antenna proteins
Niben101Scf02408g03019.1	Niben101Scf02408g03019.1		peptidase M16 [Cl [Clostridium sporogenes PA 3679]	GO:0009507,chloroplast;GO:0005739,mitochondrion	GO:0046872,metal ion binding;GO:0004222,metalloendopeptidase activity	GO:0016485,protein processing
Niben101Scf00745g02009.1	Niben101Scf00745g02009.1		Cyclin-dependent kinase 2	GO:0000307,cyclin-dependent protein kinase holoenzyme complex;GO:0005737,cytoplasm;GO:0005634,nucleus	GO:0005524,ATP binding;GO:0030332,cyclin binding;GO:0004693,cyclin-dependent protein serine/threonine kinase activity	GO:0051301,cell division;GO:0000082,G1/S transition of mitotic cell cycle;GO:0016310,phosphorylation;GO:0010389,regulation of G2/M transition of mitotic cell cycle;GO:0010468,regulation of gene expression;GO:0051445,regulation of meiotic cell cycle;GO:0010033,response to organic substance;GO:0007165,signal transduction
Niben101Scf02073g04012.1	Niben101Scf02073g04012.1		60S ribosomal protein L15	GO:0022625,cytosolic large ribosomal subunit	GO:0003729,mRNA binding;GO:0003723,RNA binding;GO:0003735,structural constituent of ribosome	GO:0002181,cytoplasmic translation	nta:107765511,path:nta03010,Ribosome
Niben101Scf03607g00009.1	Niben101Scf03607g00009.1		plastid transcriptionally active 14 LENGTH=483	GO:0009534,chloroplast thylakoid;GO:0000427,plastid-encoded plastid RNA polymerase complex	GO:0016279,protein-lysine N-methyltransferase activity	GO:0009658,chloroplast organization;GO:0042793,plastid transcription;GO:0010027,thylakoid membrane organization
Niben101Scf01777g03022.1	Niben101Scf01777g03022.1		Elongation factor 2	GO:0005829,cytosol;GO:1990904,ribonucleoprotein complex	GO:0005525,GTP binding;GO:0003924,GTPase activity;GO:0043022,ribosome binding;GO:0003746,translation elongation factor activity	GO:0006414,translational elongation
Niben101Scf01142g00013.1	Niben101Scf01142g00013.1		alpha/beta-Hydrolases superfamily protein LENGTH=380		GO:0003824,catalytic activity
Niben101Scf00063g10008.1	Niben101Scf00063g10008.1		Chlorophyll a-b binding protein P4, chloroplastic	GO:0009535,chloroplast thylakoid membrane;GO:0009522,photosystem I;GO:0009523,photosystem II	GO:0016168,chlorophyll binding	GO:0009768,photosynthesis, light harvesting in photosystem I;GO:0009416,response to light stimulus	nta:107811419,path:nta00196,Photosynthesis - antenna proteins
Niben101Scf08041g01021.1	Niben101Scf08041g01021.1		NAD(P)-binding R isoform 1 [Theobroma cacao]
Niben101Scf10468g00012.1	Niben101Scf10468g00012.1		dehydroascorbate reductase 1 LENGTH=258		GO:0045174,glutathione dehydrogenase (ascorbate) activity;GO:0004364,glutathione transferase activity	GO:0033355,ascorbate glutathione cycle	nta:107773610,path:nta00053,Ascorbate and aldarate metabolism;nta:107773610,path:nta00480,Glutathione metabolism
Niben101Scf09157g00020.1	Niben101Scf09157g00020.1		LL-diaminopimelate aminotransferase 1		GO:0030170,pyridoxal phosphate binding;GO:0008483,transaminase activity	GO:1901566,organonitrogen compound biosynthetic process	nta:107763425,path:nta00300,Lysine biosynthesis
Niben101Scf00015g01003.1	Niben101Scf00015g01003.1		60S ribosomal protein L21-2	GO:0022625,cytosolic large ribosomal subunit	GO:0003735,structural constituent of ribosome	GO:0006412,translation	nta:107763612,path:nta03010,Ribosome
Niben101Scf00417g00008.1	Niben101Scf00417g00008.1		Pyruvate kinase family protein LENGTH=527	GO:0005737,cytoplasm	GO:0005524,ATP binding;GO:0016301,kinase activity;GO:0000287,magnesium ion binding;GO:0030955,potassium ion binding;GO:0004743,pyruvate kinase activity	GO:0006096,glycolytic process;GO:0016310,phosphorylation	nta:107830388,path:nta00010,Glycolysis / Gluconeogenesis;nta:107830388,path:nta00620,Pyruvate metabolism
Niben101Scf01283g02002.1	Niben101Scf01283g02002.1		phytoene desaturase 3 LENGTH=566	GO:0009507,chloroplast;GO:0009509,chromoplast;GO:0016020,membrane	GO:0016166,phytoene dehydrogenase activity	GO:0016117,carotenoid biosynthetic process	nta:107816873,path:nta00906,Carotenoid biosynthesis
Niben101Scf01063g04003.1	Niben101Scf01063g04003.1		Class E vacuolar protein-sorting machinery protein HSE1	GO:0016020,membrane	GO:0035091,phosphatidylinositol binding;GO:0043130,ubiquitin binding	GO:0043328,protein transport to vacuole involved in ubiquitin-dependent protein catabolic process via the multivesicular body sorting pathway
Niben101Scf05955g03025.1	Niben101Scf05955g03025.1		Chaperone activity of bc1 complex-like, mitochondrial			GO:0006744,ubiquinone biosynthetic process
Niben101Scf02790g02010.1	Niben101Scf02790g02010.1		Cysteine-rich receptor-like protein kinase 27	GO:0016020,membrane	GO:0005524,ATP binding;GO:0004672,protein kinase activity	GO:0050832,defense response to fungus;GO:0016310,phosphorylation
Niben101Scf02479g02013.1	Niben101Scf02479g02013.1		Fructose-1,6-bisphosphatase class 1	GO:0005737,cytoplasm;GO:0005829,cytosol	GO:0042132,fructose 1,6-bisphosphate 1-phosphatase activity	GO:0030388,fructose 1,6-bisphosphate metabolic process;GO:0006002,fructose 6-phosphate metabolic process;GO:0006000,fructose metabolic process;GO:0006094,gluconeogenesis;GO:0005986,sucrose biosynthetic process	nta:107819549,path:nta00010,Glycolysis / Gluconeogenesis;nta:107819549,path:nta00030,Pentose phosphate pathway;nta:107819549,path:nta00051,Fructose and mannose metabolism;nta:107819549,path:nta00710,Carbon fixation in photosynthetic organisms
Niben101Scf01633g00024.1	Niben101Scf01633g00024.1		Ectonucleotide pyrophosphatase/phosphodiesterase family member 1	GO:0016020,membrane
Niben101Scf00786g00001.1	Niben101Scf00786g00001.1		Pollen Ole e 1 allergen and extensin family protein LENGTH=172
Niben101Scf07459g00017.1	Niben101Scf07459g00017.1		Phosphomannomutase	GO:0005829,cytosol	GO:0046872,metal ion binding;GO:0004615,phosphomannomutase activity	GO:0009298,GDP-mannose biosynthetic process;GO:0006013,mannose metabolic process;GO:0006487,protein N-linked glycosylation
Niben101Scf08341g06011.1	Niben101Scf08341g06011.1		Cytosolic Fe-S cluster assembly factor NUBP2 homolog		GO:0051539,4 iron, 4 sulfur cluster binding;GO:0005524,ATP binding;GO:0140663,ATP-dependent FeS chaperone activity;GO:0046872,metal ion binding	GO:0016226,iron-sulfur cluster assembly
Niben101Scf16292g00002.1	Niben101Scf16292g00002.1		30S ribosomal protein S15	GO:0009507,chloroplast;GO:1990904,ribonucleoprotein complex;GO:0005840,ribosome	GO:0003735,structural constituent of ribosome	GO:0006412,translation	nta:800489,path:nta03010,Ribosome
Niben101Scf02797g00005.1	Niben101Scf02797g00005.1		RNA-binding protein 1 LENGTH=360	GO:0005654,nucleoplasm;GO:1990904,ribonucleoprotein complex	GO:0003723,RNA binding	GO:0010468,regulation of gene expression	nta:107808160,path:nta03040,Spliceosome
Niben101Scf01631g02002.1	Niben101Scf01631g02002.1		octicosapeptide/Phox/Bem1p (PB1) domain-containing protein LENGTH=174
Niben101Scf00825g03003.1	Niben101Scf00825g03003.1		60S ribosomal protein L32-1	GO:0022625,cytosolic large ribosomal subunit	GO:0003735,structural constituent of ribosome	GO:0006412,translation	nta:107774355,path:nta03010,Ribosome
Niben101Scf01316g00003.1	Niben101Scf01316g00003.1		Thioredoxin superfamily protein [Theobroma cacao] gb|EOX91756.1| Thioredoxin superfamily protein [Theobroma cacao]
Niben101Scf03185g01009.1	Niben101Scf03185g01009.1		3-ketoacyl-CoA thiolase	GO:0005777,peroxisome	GO:0003988,acetyl-CoA C-acyltransferase activity	GO:0006635,fatty acid beta-oxidation;GO:0010124,phenylacetate catabolic process	nta:107770901,path:nta00071,Fatty acid degradation;nta:107770901,path:nta00592,alpha-Linolenic acid metabolism;nta:107770901,path:nta01040,Biosynthesis of unsaturated fatty acids;nta:107770901,path:nta00280,Valine, leucine and isoleucine degradation;nta:107770901,path:nta04146,Peroxisome
Niben101Scf05304g05008.1	Niben101Scf05304g05008.1		Photosystem II 22 kDa protein, chloroplastic	GO:0009535,chloroplast thylakoid membrane;GO:0009523,photosystem II
Niben101Scf14717g00010.1	Niben101Scf14717g00010.1		40S ribosomal protein S4	GO:0022627,cytosolic small ribosomal subunit	GO:0003723,RNA binding;GO:0019843,rRNA binding;GO:0003735,structural constituent of ribosome	GO:0006412,translation	nta:107786652,path:nta03010,Ribosome
Niben101Scf02105g02002.1	Niben101Scf02105g02002.1		Glutathione S-transferase T2		GO:0004364,glutathione transferase activity	GO:0042221,response to chemical	nta:107784129,path:nta00480,Glutathione metabolism
Niben101Scf01448g02005.1	Niben101Scf01448g02005.1		structural constituent of cell wall protein, putative [Medicago truncatula]
Niben101Scf16508g00001.1	Niben101Scf16508g00001.1		Sulfate adenylyltransferase		GO:0004020,adenylylsulfate kinase activity;GO:0005524,ATP binding;GO:0004781,sulfate adenylyltransferase (ATP) activity	GO:0000103,sulfate assimilation	nta:107777973,path:nta00920,Sulfur metabolism;nta:107777973,path:nta00230,Purine metabolism;nta:107777973,path:nta00450,Selenocompound metabolism;nta:107777973,path:nta00261,Monobactam biosynthesis
Niben101Scf02538g06008.1	Niben101Scf02538g06008.1		Oxalyl-CoA decarboxylase	GO:0005777,peroxisome	GO:0016829,lyase activity;GO:0000287,magnesium ion binding;GO:0030976,thiamine pyrophosphate binding	GO:0001561,fatty acid alpha-oxidation	nta:107781829,path:nta04146,Peroxisome
Niben101Scf07103g03016.1	Niben101Scf07103g03016.1		nitrite reductase 1 LENGTH=586		GO:0051539,4 iron, 4 sulfur cluster binding;GO:0020037,heme binding;GO:0046872,metal ion binding;GO:0016491,oxidoreductase activity		nta:107798816,path:nta00910,Nitrogen metabolism
Niben101Scf01696g06050.1	Niben101Scf01696g06050.1		ADP-L-glycero-D-manno-heptose-6-epimerase		GO:0047918,GDP-mannose 3,5-epimerase activity;GO:0051287,NAD binding		nta:107817046,path:nta00053,Ascorbate and aldarate metabolism;nta:107817046,path:nta00520,Amino sugar and nucleotide sugar metabolism
Niben101Scf00171g00014.1	Niben101Scf00171g00014.1		Pectate lyase		GO:0046872,metal ion binding;GO:0030570,pectate lyase activity	GO:0045490,pectin catabolic process	nta:107828150,path:nta00040,Pentose and glucuronate interconversions
Niben101Scf02446g00025.1	Niben101Scf02446g00025.1		2,3,4,5-tetrahydropyridine-2,6-dicarboxylate N-acetyltransferase	GO:0031966,mitochondrial membrane
Niben101Scf03128g07024.1	Niben101Scf03128g07024.1		Expansin-A1	GO:0005576,extracellular region;GO:0016020,membrane		GO:0009653,anatomical structure morphogenesis;GO:0009664,plant-type cell wall organization
Niben101Scf12293g02031.1	Niben101Scf12293g02031.1		Glycerol kinase	GO:0005829,cytosol	GO:0016301,kinase activity;GO:0019150,D-ribulokinase activity;GO:0004856,xylulokinase activity	GO:0005975,carbohydrate metabolic process;GO:0016310,phosphorylation;GO:0005997,xylulose metabolic process	nta:107811300,path:nta00040,Pentose and glucuronate interconversions
Niben101Scf00952g03003.1	Niben101Scf00952g03003.1		Glutamine synthetase PR-1	GO:0005737,cytoplasm	GO:0005524,ATP binding;GO:0004356,glutamine synthetase activity	GO:0006542,glutamine biosynthetic process	nta:107766022,path:nta00630,Glyoxylate and dicarboxylate metabolism;nta:107766022,path:nta00910,Nitrogen metabolism;nta:107766022,path:nta00250,Alanine, aspartate and glutamate metabolism;nta:107766022,path:nta00220,Arginine biosynthesis
Niben101Scf05822g06017.1	Niben101Scf05822g06017.1		Phosphoglucomutase-1	GO:0005829,cytosol	GO:0000287,magnesium ion binding;GO:0004614,phosphoglucomutase activity	GO:0005975,carbohydrate metabolic process;GO:0006006,glucose metabolic process	nta:107794375,path:nta00010,Glycolysis / Gluconeogenesis;nta:107794375,path:nta00030,Pentose phosphate pathway;nta:107794375,path:nta00052,Galactose metabolism;nta:107794375,path:nta00500,Starch and sucrose metabolism;nta:107794375,path:nta00520,Amino sugar and nucleotide sugar metabolism;nta:107794375,path:nta00230,Purine metabolism
Niben101Ctg02534g00003.1	Niben101Ctg02534g00003.1		Actin-7	GO:0005856,cytoskeleton	GO:0005524,ATP binding
Niben101Scf00254g08009.1	Niben101Scf00254g08009.1		GPN-loop GTPase 1	GO:0005737,cytoplasm;GO:0005634,nucleus	GO:0005525,GTP binding;GO:0003924,GTPase activity
Niben101Scf03805g00012.1	Niben101Scf03805g00012.1		Transcription factor Pur-alpha 1	GO:0005634,nucleus	GO:0032422,purine-rich negative regulatory element binding;GO:0000977,RNA polymerase II transcription regulatory region sequence-specific DNA binding;GO:0000981,DNA-binding transcription factor activity, RNA polymerase II-specific	GO:0006357,regulation of transcription by RNA polymerase II
Niben101Scf03045g07003.1	Niben101Scf03045g07003.1		ADP-ribosylation factor 1	GO:0005794,Golgi apparatus	GO:0005525,GTP binding;GO:0003924,GTPase activity	GO:0006886,intracellular protein transport;GO:0016192,vesicle-mediated transport
Niben101Scf03015g06015.1	Niben101Scf03015g06015.1		Ribulose bisphosphate carboxylase small chain 8B, chloroplastic	GO:0009507,chloroplast;GO:0009506,plasmodesma	GO:0016984,ribulose-bisphosphate carboxylase activity	GO:0009853,photorespiration;GO:0019253,reductive pentose-phosphate cycle	nta:107766567,path:nta00630,Glyoxylate and dicarboxylate metabolism;nta:107766567,path:nta00710,Carbon fixation in photosynthetic organisms;nta:107802883,path:nta00630,Glyoxylate and dicarboxylate metabolism;nta:107802883,path:nta00710,Carbon fixation in photosynthetic organisms
Niben101Scf01945g01012.1	Niben101Scf01945g01012.1		30S ribosomal protein S4	GO:0022627,cytosolic small ribosomal subunit	GO:0019843,rRNA binding;GO:0003735,structural constituent of ribosome	GO:0042274,ribosomal small subunit biogenesis;GO:0006412,translation	nta:107781115,path:nta03010,Ribosome
Niben101Scf16592g00013.1	Niben101Scf16592g00013.1		60S ribosomal protein L27a-3	GO:0022625,cytosolic large ribosomal subunit	GO:0003729,mRNA binding;GO:0003735,structural constituent of ribosome	GO:0006412,translation	nta:107807693,path:nta03010,Ribosome
Niben101Scf04411g01004.1	Niben101Scf04411g01004.1		S-formylglutathione hydrolase	GO:0005829,cytosol	GO:0052689,carboxylic ester hydrolase activity;GO:0018738,S-formylglutathione hydrolase activity	GO:0046294,formaldehyde catabolic process
Niben101Scf01623g17008.1	Niben101Scf01623g17008.1		ADP-ribosylation factor-like protein 3	GO:0030127,COPII vesicle coat;GO:0070971,endoplasmic reticulum exit site;GO:0005794,Golgi apparatus	GO:0005525,GTP binding;GO:0003924,GTPase activity	GO:0006888,endoplasmic reticulum to Golgi vesicle-mediated transport;GO:0006886,intracellular protein transport;GO:0061024,membrane organization;GO:0070863,positive regulation of protein exit from endoplasmic reticulum;GO:0003400,regulation of COPII vesicle coating;GO:0016050,vesicle organization	nta:107781632,path:nta04141,Protein processing in endoplasmic reticulum;nta:107817985,path:nta04141,Protein processing in endoplasmic reticulum
Niben101Scf03376g04010.1	Niben101Scf03376g04010.1		Inorganic pyrophosphatase	GO:0005737,cytoplasm	GO:0004427,inorganic diphosphate phosphatase activity;GO:0000287,magnesium ion binding	GO:0006796,phosphate-containing compound metabolic process	nta:107800870,path:nta00190,Oxidative phosphorylation
Niben101Scf12270g02001.1	Niben101Scf12270g02001.1		30S ribosomal protein S11	GO:0022627,cytosolic small ribosomal subunit	GO:0003735,structural constituent of ribosome	GO:0000028,ribosomal small subunit assembly;GO:0006412,translation	nta:107763058,path:nta03010,Ribosome;nta:107808558,path:nta03010,Ribosome
Niben101Scf15549g00002.1	Niben101Scf15549g00002.1		Delta-aminolevulinic acid dehydratase	GO:0005829,cytosol	GO:0004655,porphobilinogen synthase activity;GO:0008270,zinc ion binding	GO:0015995,chlorophyll biosynthetic process;GO:0006783,heme biosynthetic process;GO:0006782,protoporphyrinogen IX biosynthetic process
Niben101Scf03208g07003.1	Niben101Scf03208g07003.1		26S proteasome non-ATPase regulatory subunit 1 homolog A	GO:0016020,membrane;GO:0005634,nucleus;GO:0008540,proteasome regulatory particle, base subcomplex;GO:0034515,proteasome storage granule	GO:0030234,enzyme regulator activity	GO:0043161,proteasome-mediated ubiquitin-dependent protein catabolic process;GO:0042176,regulation of protein catabolic process	nta:107804491,path:nta03050,Proteasome
Niben101Scf08142g00018.1	Niben101Scf08142g00018.1		RNA-binding protein 24	GO:0005634,nucleus	GO:0003729,mRNA binding		nta:107795041,path:nta03040,Spliceosome
Niben101Scf04174g01004.1	Niben101Scf04174g01004.1		Glutathione S-transferase 3	GO:0005737,cytoplasm;GO:0005829,cytosol	GO:0004364,glutathione transferase activity	GO:0009734,auxin-activated signaling pathway;GO:0006749,glutathione metabolic process	nta:107814292,path:nta00480,Glutathione metabolism
Niben101Scf22702g00005.1	Niben101Scf22702g00005.1		Succinyl-CoA ligase [ADP-forming] subunit beta	GO:0005739,mitochondrion;GO:0042709,succinate-CoA ligase complex	GO:0005524,ATP binding;GO:0000287,magnesium ion binding;GO:0004775,succinate-CoA ligase (ADP-forming) activity	GO:0006104,succinyl-CoA metabolic process;GO:0006099,tricarboxylic acid cycle
Niben101Scf04249g01001.1	Niben101Scf04249g01001.1		evolutionarily conserved C-terminal region 2 LENGTH=667	GO:0005737,cytoplasm	GO:0003729,mRNA binding;GO:1990247,N6-methyladenosine-containing RNA reader activity;GO:0003723,RNA binding	GO:0061157,mRNA destabilization;GO:0043488,regulation of mRNA stability
Niben101Scf02659g02016.1	Niben101Scf02659g02016.1		Eukaryotic aspartyl protease family protein LENGTH=449		GO:0004190,aspartic-type endopeptidase activity	GO:0006508,proteolysis
Niben101Scf02842g01017.1	Niben101Scf02842g01017.1		26S proteasome non-ATPase regulatory subunit 13 homolog B	GO:0005829,cytosol;GO:0005634,nucleus;GO:0008541,proteasome regulatory particle, lid subcomplex	GO:0005198,structural molecule activity	GO:0006511,ubiquitin-dependent protein catabolic process	nta:107806446,path:nta03050,Proteasome
Niben101Scf01968g00002.1	Niben101Scf01968g00002.1		60S ribosomal protein L36-2	GO:0022625,cytosolic large ribosomal subunit	GO:0003735,structural constituent of ribosome	GO:0002181,cytoplasmic translation	nta:107825165,path:nta03010,Ribosome
Niben101Scf00944g07004.1	Niben101Scf00944g07004.1		glycolipid transfer protein 1 LENGTH=202	GO:0005829,cytosol	GO:1902387,ceramide 1-phosphate binding;GO:1902388,ceramide 1-phosphate transfer activity	GO:0035627,ceramide transport;GO:0120009,intermembrane lipid transfer
Niben101Scf05132g02010.1	Niben101Scf05132g02010.1		NADP-dependent aryl-alcohol dehydrogenase [Rhizobium sp. CF142] gb|EJJ31230.1| voltage-dependent potassium channel beta subunit [Rhizobium sp. CF142]			GO:0034220,monoatomic ion transmembrane transport
Niben101Scf00635g01010.1	Niben101Scf00635g01010.1		BnaA06g33680D [Brassica napus]			GO:0010115,regulation of abscisic acid biosynthetic process;GO:0009408,response to heat
Niben101Scf02849g01009.1	Niben101Scf02849g01009.1		Laccase-10		GO:0005507,copper ion binding;GO:0016491,oxidoreductase activity
Niben101Scf02406g01018.1	Niben101Scf02406g01018.1		N-acetyl-gamma-glutamyl-phosphate reductase		GO:0003942,N-acetyl-gamma-glutamyl-phosphate reductase activity;GO:0051287,NAD binding;GO:0070401,NADP+ binding;GO:0046983,protein dimerization activity	GO:0006526,arginine biosynthetic process	nta:107782621,path:nta00220,Arginine biosynthesis
Niben101Scf10222g04003.1	Niben101Scf10222g04003.1		Aquaporin-like superfamily protein LENGTH=285	GO:0005886,plasma membrane	GO:0015250,water channel activity	GO:0009414,response to water deprivation
Niben101Scf35412g00009.1	Niben101Scf35412g00009.1		HXXXD-type acyl-transferase family protein LENGTH=450		GO:0016747,acyltransferase activity, transferring groups other than amino-acyl groups		nta:107789641,path:nta00073,Cutin, suberine and wax biosynthesis
Niben101Scf02990g06003.1	Niben101Scf02990g06003.1		xyloglucan endotransglucosylase/hydrolase 7 LENGTH=293	GO:0048046,apoplast	GO:0004553,hydrolase activity, hydrolyzing O-glycosyl compounds;GO:0016762,xyloglucan	GO:0042546,cell wall biogenesis;GO:0071555,cell wall organization;GO:0010411,xyloglucan metabolic process
Niben101Scf02688g02014.1	Niben101Scf02688g02014.1		Linoleate 9S-lipoxygenase 6		GO:0046872,metal ion binding;GO:0016702,oxidoreductase activity, acting on single donors with incorporation of molecular oxygen, incorporation of two atoms of oxygen	GO:0006633,fatty acid biosynthetic process;GO:0034440,lipid oxidation;GO:0031408,oxylipin biosynthetic process	nta:107828143,path:nta00591,Linoleic acid metabolism;nta:107828143,path:nta00592,alpha-Linolenic acid metabolism
Niben101Scf05712g02002.1	Niben101Scf05712g02002.1		Ribulose-1,5 bisphosphate carboxylase/oxygenase large subunit N-methyltransferase, chloroplastic	GO:0009507,chloroplast	GO:0030785,[ribulose-bisphosphate carboxylase]-lysine N-methyltransferase activity;GO:0016279,protein-lysine N-methyltransferase activity	GO:0032259,methylation
Niben101Scf09555g00009.1	Niben101Scf09555g00009.1		Transaldolase	GO:0005737,cytoplasm	GO:0004801,transaldolase activity	GO:0005975,carbohydrate metabolic process;GO:0006098,pentose-phosphate shunt	nta:107793255,path:nta00030,Pentose phosphate pathway
Niben101Scf00151g07009.1	Niben101Scf00151g07009.1		hydrolase, hydrolyzing O-glycosyl compounds, putative [Ricinus communis] gb|EEF38422.1| hydrolase, hydrolyzing O-glycosyl compounds, putative [Ricinus communis]	GO:0005576,extracellular region	GO:0008422,beta-glucosidase activity	GO:0009251,glucan catabolic process	nta:107819408,path:nta00500,Starch and sucrose metabolism;nta:107819408,path:nta00460,Cyanoamino acid metabolism;nta:107819408,path:nta00999,Biosynthesis of various plant secondary metabolites
Niben101Scf03856g03009.1	Niben101Scf03856g03009.1		Porphobilinogen deaminase	GO:0005737,cytoplasm	GO:0004418,hydroxymethylbilane synthase activity	GO:0006783,heme biosynthetic process;GO:0006782,protoporphyrinogen IX biosynthetic process	nta:107830132,path:nta00860,Porphyrin metabolism
Niben101Scf01927g09005.1	Niben101Scf01927g09005.1		40S ribosomal protein S30	GO:1990904,ribonucleoprotein complex;GO:0005840,ribosome	GO:0003735,structural constituent of ribosome	GO:0006412,translation	nta:107764876,path:nta03010,Ribosome;nta:107796333,path:nta03010,Ribosome;nta:107801831,path:nta03010,Ribosome;nta:107805852,path:nta03010,Ribosome;nta:107825161,path:nta03010,Ribosome
Niben101Scf15187g03007.1	Niben101Scf15187g03007.1		Oxygen-evolving enhancer protein 2-2, chloroplastic	GO:0009535,chloroplast thylakoid membrane;GO:0019898,extrinsic component of membrane;GO:0009654,photosystem II oxygen evolving complex	GO:0005509,calcium ion binding	GO:0015979,photosynthesis	nta:107810044,path:nta00195,Photosynthesis
Niben101Scf10333g00029.1	Niben101Scf10333g00029.1		Ulp1 protease family, C-terminal catalytic domain containing protein [Solanum demissum]		GO:0008234,cysteine-type peptidase activity	GO:0006508,proteolysis
Niben101Scf15416g00005.1	Niben101Scf15416g00005.1		copper chaperone LENGTH=121		GO:0046872,metal ion binding	GO:0050896,response to stimulus
Niben101Scf02243g00009.1	Niben101Scf02243g00009.1		60S ribosomal protein L14-1	GO:0022625,cytosolic large ribosomal subunit	GO:0003723,RNA binding;GO:0003735,structural constituent of ribosome	GO:0042273,ribosomal large subunit biogenesis;GO:0006412,translation	nta:107760861,path:nta03010,Ribosome;nta:107807698,path:nta03010,Ribosome
Niben101Scf01764g03022.1	Niben101Scf01764g03022.1		1-deoxy-D-xylulose 5-phosphate reductoisomerase LENGTH=497		GO:0030604,1-deoxy-D-xylulose-5-phosphate reductoisomerase activity;GO:0030145,manganese ion binding;GO:0070402,NADPH binding	GO:0051484,isopentenyl diphosphate biosynthetic process, methylerythritol 4-phosphate pathway involved in terpenoid biosynthetic process
Niben101Scf02772g02001.1	Niben101Scf02772g02001.1		allene oxide cyclase 3 LENGTH=258	GO:0009507,chloroplast	GO:0046423,allene-oxide cyclase activity	GO:0009695,jasmonic acid biosynthetic process	nta:107767576,path:nta00592,alpha-Linolenic acid metabolism
Niben101Scf08467g03008.1	Niben101Scf08467g03008.1		UDP-Glycosyltransferase superfamily protein LENGTH=489		GO:0035251,UDP-glucosyltransferase activity
Niben101Scf00492g03001.1	Niben101Scf00492g03001.1		Indole-3-acetic acid-amido synthetase GH3.6	GO:0005737,cytoplasm	GO:0010279,indole-3-acetic acid amido synthetase activity		nta:107810398,path:nta04075,Plant hormone signal transduction
Niben101Scf00799g05011.1	Niben101Scf00799g05011.1		tolB protein-related LENGTH=652
Niben101Scf02921g00003.1	Niben101Scf02921g00003.1		Aldehyde dehydrogenase family 1 member A3		GO:0004029,aldehyde dehydrogenase (NAD+) activity;GO:0043878,glyceraldehyde-3-phosphate dehydrogenase (NAD+) (non-phosphorylating) activity		nta:107796971,path:nta00010,Glycolysis / Gluconeogenesis;nta:107796971,path:nta00053,Ascorbate and aldarate metabolism;nta:107796971,path:nta00620,Pyruvate metabolism;nta:107796971,path:nta00071,Fatty acid degradation;nta:107796971,path:nta00561,Glycerolipid metabolism;nta:107796971,path:nta00260,Glycine, serine and threonine metabolism;nta:107796971,path:nta00280,Valine, leucine and isoleucine d…
Niben101Scf00094g00009.1	Niben101Scf00094g00009.1		Major pollen allergen Bet v 1-D/H	GO:0005737,cytoplasm;GO:0005634,nucleus	GO:0010427,abscisic acid binding;GO:0004864,protein phosphatase inhibitor activity;GO:0038023,signaling receptor activity	GO:0009738,abscisic acid-activated signaling pathway;GO:0006952,defense response;GO:0009607,response to biotic stimulus
Niben101Scf13703g01007.1	Niben101Scf13703g01007.1		40S ribosomal protein S10-1	GO:0022627,cytosolic small ribosomal subunit	GO:0003723,RNA binding;GO:0003735,structural constituent of ribosome		nta:107780640,path:nta03010,Ribosome
Niben101Scf03113g03018.1	Niben101Scf03113g03018.1		NAD dependent epimerase/dehydratase family protein [Synechococcus sp. PCC 7002] ref|YP_001735011.1| NAD dependent epimerase/dehydratase family protein [Synechococcus sp. PCC 7002] gb|ACA99755.1| NAD dependent epimerase/dehydratase family protein [Synechococcus sp. PCC 7002]	GO:0005829,cytosol	GO:0003723,RNA binding	GO:0006364,rRNA processing
Niben101Scf16278g00004.1	Niben101Scf16278g00004.1		Mannose-1-phosphate guanyltransferase beta	GO:0005737,cytoplasm		GO:0009058,biosynthetic process	nta:107773227,path:nta00051,Fructose and mannose metabolism;nta:107773227,path:nta00520,Amino sugar and nucleotide sugar metabolism
Niben101Scf07882g00021.1	Niben101Scf07882g00021.1		ADP/ATP carrier 2 LENGTH=385	GO:0005743,mitochondrial inner membrane	GO:0005471,ATP	GO:0140021,mitochondrial ADP transmembrane transport;GO:1990544,mitochondrial ATP transmembrane transport
Niben101Scf01478g05007.1	Niben101Scf01478g05007.1		glutamate-1-semialdehyde 2,1-aminomutase 2 LENGTH=472	GO:0009507,chloroplast	GO:0042286,glutamate-1-semialdehyde 2,1-aminomutase activity;GO:0030170,pyridoxal phosphate binding;GO:0008483,transaminase activity	GO:0015995,chlorophyll biosynthetic process;GO:0006782,protoporphyrinogen IX biosynthetic process	nta:107826543,path:nta00860,Porphyrin metabolism
Niben101Scf02339g01003.1	Niben101Scf02339g01003.1		ADP-L-glycero-D-manno-heptose-6-epimerase		GO:0047918,GDP-mannose 3,5-epimerase activity;GO:0051287,NAD binding		nta:107826294,path:nta00053,Ascorbate and aldarate metabolism;nta:107826294,path:nta00520,Amino sugar and nucleotide sugar metabolism
Niben101Scf00369g18019.1	Niben101Scf00369g18019.1		60S ribosomal protein L18-2	GO:0022625,cytosolic large ribosomal subunit	GO:0003729,mRNA binding;GO:0003723,RNA binding;GO:0003735,structural constituent of ribosome	GO:0006412,translation	nta:107759208,path:nta03010,Ribosome;nta:107829149,path:nta03010,Ribosome
Niben101Scf06263g01001.1	Niben101Scf06263g01001.1		phosphoserine aminotransferase LENGTH=430	GO:0005737,cytoplasm	GO:0004648,O-phospho-L-serine;GO:0030170,pyridoxal phosphate binding	GO:0006564,L-serine biosynthetic process	nta:107804364,path:nta00260,Glycine, serine and threonine metabolism;nta:107804364,path:nta00270,Cysteine and methionine metabolism;nta:107804364,path:nta00750,Vitamin B6 metabolism
Niben101Scf17802g02011.1	Niben101Scf17802g02011.1		Aspartic proteinase A1		GO:0004190,aspartic-type endopeptidase activity	GO:0006629,lipid metabolic process;GO:0006508,proteolysis
Niben101Scf03284g06010.1	Niben101Scf03284g06010.1		Dolichyl-diphosphooligosaccharide--protein glycosyltransferase subunit 2	GO:0008250,oligosaccharyltransferase complex		GO:0006487,protein N-linked glycosylation	nta:107802106,path:nta00510,N-Glycan biosynthesis;nta:107802106,path:nta00513,Various types of N-glycan biosynthesis;nta:107802106,path:nta04141,Protein processing in endoplasmic reticulum
Niben101Scf08026g02004.1	Niben101Scf08026g02004.1		Iron-sulfur cluster assembly protein SufD [Richelia intracellularis] emb|CCH68429.1| Iron-sulfur cluster assembly protein SufD [Richelia intracellularis HH01]			GO:0016226,iron-sulfur cluster assembly
Niben101Scf01847g02012.1	Niben101Scf01847g02012.1		triosephosphate isomerase LENGTH=315	GO:0005829,cytosol	GO:0004807,triose-phosphate isomerase activity	GO:0006094,gluconeogenesis;GO:0046166,glyceraldehyde-3-phosphate biosynthetic process;GO:0019563,glycerol catabolic process;GO:0006096,glycolytic process	nta:107760622,path:nta00010,Glycolysis / Gluconeogenesis;nta:107760622,path:nta00051,Fructose and mannose metabolism;nta:107760622,path:nta00562,Inositol phosphate metabolism;nta:107760622,path:nta00710,Carbon fixation in photosynthetic organisms
Niben101Scf00110g05013.1	Niben101Scf00110g05013.1		Protoporphyrinogen oxidase	GO:0009507,chloroplast	GO:0004729,oxygen-dependent protoporphyrinogen oxidase activity	GO:0006782,protoporphyrinogen IX biosynthetic process	nta:107780878,path:nta00860,Porphyrin metabolism
Niben101Scf00704g02007.1	Niben101Scf00704g02007.1		Serine carboxypeptidase-like 42	GO:0005576,extracellular region	GO:0004185,serine-type carboxypeptidase activity	GO:0006508,proteolysis
Niben101Ctg12954g00001.1	Niben101Ctg12954g00001.1		ATP synthase subunit alpha	GO:0005739,mitochondrion;GO:0045261,proton-transporting ATP synthase complex, catalytic core F(1)	GO:0043531,ADP binding;GO:0005524,ATP binding;GO:0046933,proton-transporting ATP synthase activity, rotational mechanism	GO:0015986,proton motive force-driven ATP synthesis	nta:3205193,path:nta00190,Oxidative phosphorylation
Niben101Scf16378g01012.1	Niben101Scf16378g01012.1		Carbonic anhydrase		GO:0004089,carbonate dehydratase activity;GO:0008270,zinc ion binding	GO:0015976,carbon utilization	nta:107767796,path:nta00910,Nitrogen metabolism
Niben101Scf10490g00011.1	Niben101Scf10490g00011.1		Thioredoxin superfamily protein LENGTH=119		GO:0015035,protein-disulfide reductase activity
Niben101Scf06349g02015.1	Niben101Scf06349g02015.1		50S ribosomal protein L7/L12	GO:1990904,ribonucleoprotein complex;GO:0005840,ribosome	GO:0003729,mRNA binding;GO:0003735,structural constituent of ribosome	GO:0006412,translation	nta:107768292,path:nta03010,Ribosome
Niben101Scf06117g04008.1	Niben101Scf06117g04008.1		Photosystem II lipoprotein Psb27	GO:0009543,chloroplast thylakoid lumen;GO:0009523,photosystem II		GO:0010207,photosystem II assembly;GO:0010206,photosystem II repair	nta:107832794,path:nta00195,Photosynthesis
Niben101Scf07327g03021.1	Niben101Scf07327g03021.1		Cysteine synthase	GO:0005737,cytoplasm	GO:0004124,cysteine synthase activity	GO:0006535,cysteine biosynthetic process from serine	nta:107787097,path:nta00920,Sulfur metabolism;nta:107787097,path:nta00270,Cysteine and methionine metabolism;nta:107787097,path:nta00460,Cyanoamino acid metabolism
Niben101Scf05638g00003.1	Niben101Scf05638g00003.1		3-oxoacyl-[acyl-carrier-protein] reductase 4	GO:0009507,chloroplast	GO:0004316,3-oxoacyl-[acyl-carrier-protein] reductase (NADPH) activity;GO:0051287,NAD binding;GO:0016616,oxidoreductase activity, acting on the CH-OH group of donors, NAD or NADP as acceptor	GO:0030497,fatty acid elongation	nta:107764635,path:nta00061,Fatty acid biosynthesis;nta:107764635,path:nta00780,Biotin metabolism
Niben101Scf00228g02006.1	Niben101Scf00228g02006.1		Auxin-induced in root cultures protein 12
Niben101Scf04610g06007.1	Niben101Scf04610g06007.1		INVOLVED IN: biological_process unknown; LOCATED IN: thylakoid, chloroplast thylakoid membrane, chloroplast; EXPRESSED IN: 22 plant structures; EXPRESSED DURING: 13 growth stages;
Niben101Scf21813g00002.1	Niben101Scf21813g00002.1		Alanine--tRNA ligase	GO:0009507,chloroplast;GO:0005739,mitochondrion	GO:0004813,alanine-tRNA ligase activity;GO:0002161,aminoacyl-tRNA editing activity;GO:0005524,ATP binding;GO:0000049,tRNA binding;GO:0008270,zinc ion binding	GO:0006419,alanyl-tRNA aminoacylation;GO:0070143,mitochondrial alanyl-tRNA aminoacylation	nta:107813253,path:nta00970,Aminoacyl-tRNA biosynthesis
Niben101Scf02334g01022.1	Niben101Scf02334g01022.1		2-C-methyl-D-erythritol 2,4-cyclodiphosphate synthase		GO:0008685,2-C-methyl-D-erythritol 2,4-cyclodiphosphate synthase activity;GO:0046872,metal ion binding	GO:0019288,isopentenyl diphosphate biosynthetic process, methylerythritol 4-phosphate pathway;GO:0016114,terpenoid biosynthetic process
Niben101Scf06750g02016.1	Niben101Scf06750g02016.1		mitochondrial outer membrane protein porin 3-like [Brassica rapa] gb|AAS21632.1| voltage-dependent anion-selective channel protein [Brassica rapa]	GO:0005741,mitochondrial outer membrane	GO:0008308,voltage-gated monoatomic anion channel activity
Niben101Scf01689g04015.1	Niben101Scf01689g04015.1		40S ribosomal protein S10-1	GO:0022627,cytosolic small ribosomal subunit	GO:0003723,RNA binding;GO:0003735,structural constituent of ribosome		nta:107797139,path:nta03010,Ribosome
Niben101Scf13103g01029.1	Niben101Scf13103g01029.1		fructose-bisphosphate aldolase 2 LENGTH=398	GO:0005829,cytosol	GO:0004332,fructose-bisphosphate aldolase activity	GO:0030388,fructose 1,6-bisphosphate metabolic process;GO:0006096,glycolytic process	nta:107823486,path:nta00010,Glycolysis / Gluconeogenesis;nta:107823486,path:nta00030,Pentose phosphate pathway;nta:107823486,path:nta00051,Fructose and mannose metabolism;nta:107823486,path:nta00710,Carbon fixation in photosynthetic organisms
Niben101Scf09304g00002.1	Niben101Scf09304g00002.1		30S ribosomal protein S11	GO:0009507,chloroplast;GO:1990904,ribonucleoprotein complex;GO:0005840,ribosome	GO:0019843,rRNA binding;GO:0003735,structural constituent of ribosome	GO:0006412,translation	nta:800448,path:nta03010,Ribosome
Niben101Scf02474g00015.1	Niben101Scf02474g00015.1		Cobalamin biosynthesis CobW-like protein LENGTH=448	GO:0005737,cytoplasm	GO:0016787,hydrolase activity
Niben101Scf12868g00008.1	Niben101Scf12868g00008.1		Heat shock 70 kDa protein 1A/1B	GO:0005737,cytoplasm;GO:0005788,endoplasmic reticulum lumen	GO:0005524,ATP binding;GO:0016887,ATP hydrolysis activity;GO:0140662,ATP-dependent protein folding chaperone;GO:0031072,heat shock protein binding;GO:0044183,protein folding chaperone	GO:0051085,chaperone cofactor-dependent protein refolding;GO:0042026,protein refolding	nta:107768506,path:nta03040,Spliceosome;nta:107768506,path:nta04141,Protein processing in endoplasmic reticulum;nta:107768506,path:nta04144,Endocytosis
Niben101Scf01396g05008.1	Niben101Scf01396g05008.1		product [Oryza sativa Japonica Group]
Niben101Scf00897g02011.1	Niben101Scf00897g02011.1		L-lactate dehydrogenase	GO:0005777,peroxisome	GO:0003973,(S)-2-hydroxy-acid oxidase activity;GO:0010181,FMN binding	GO:0051707,response to other organism	nta:107799508,path:nta00630,Glyoxylate and dicarboxylate metabolism;nta:107799508,path:nta04146,Peroxisome
Niben101Scf06144g00014.1	Niben101Scf06144g00014.1		GTP binding LENGTH=394	GO:0005737,cytoplasm;GO:0009536,plastid	GO:0005524,ATP binding;GO:0016887,ATP hydrolysis activity;GO:0005525,GTP binding;GO:0043023,ribosomal large subunit binding
Niben101Scf02437g07004.1	Niben101Scf02437g07004.1		10 kDa chaperonin	GO:0009507,chloroplast;GO:0005759,mitochondrial matrix	GO:0005524,ATP binding;GO:0046872,metal ion binding;GO:0044183,protein folding chaperone;GO:0051087,protein-folding chaperone binding;GO:0046914,transition metal ion binding;GO:0051082,unfolded protein binding	GO:0051085,chaperone cofactor-dependent protein refolding
Niben101Scf27305g00006.1	Niben101Scf27305g00006.1		Proteasome subunit alpha type-4	GO:0005737,cytoplasm;GO:0005634,nucleus;GO:0019773,proteasome core complex, alpha-subunit complex		GO:0010498,proteasomal protein catabolic process;GO:0043161,proteasome-mediated ubiquitin-dependent protein catabolic process	nta:107805624,path:nta03050,Proteasome
Niben101Scf05118g04008.1	Niben101Scf05118g04008.1		ATP-dependent RNA helicase DHH1	GO:0010494,cytoplasmic stress granule;GO:0000932,P-body	GO:0005524,ATP binding;GO:0016787,hydrolase activity;GO:0003729,mRNA binding;GO:0003724,RNA helicase activity	GO:0017148,negative regulation of translation;GO:0033962,P-body assembly;GO:0034063,stress granule assembly	nta:107797871,path:nta03018,RNA degradation
Niben101Scf06506g00001.1	Niben101Scf06506g00001.1		Fatty acid oxidation complex subunit alpha	GO:0009507,chloroplast;GO:0005777,peroxisome	GO:0003857,3-hydroxyacyl-CoA dehydrogenase activity;GO:0008692,3-hydroxybutyryl-CoA epimerase activity;GO:0004165,delta(3)-delta(2)-enoyl-CoA isomerase activity;GO:0004300,enoyl-CoA hydratase activity;GO:0070403,NAD+ binding	GO:0006635,fatty acid beta-oxidation
Niben101Scf07168g02010.1	Niben101Scf07168g02010.1		Bifunctional protein FolD	GO:0005829,cytosol	GO:0004477,methenyltetrahydrofolate cyclohydrolase activity;GO:0004488,methylenetetrahydrofolate dehydrogenase (NADP+) activity	GO:0035999,tetrahydrofolate interconversion
Niben101Scf08357g02002.1	Niben101Scf08357g02002.1		RNA-binding KH domain-containing protein LENGTH=548	GO:0005737,cytoplasm;GO:0005634,nucleus	GO:0003729,mRNA binding	GO:0010468,regulation of gene expression
Niben101Scf06661g04001.1	Niben101Scf06661g04001.1		Enoyl-[acyl-carrier-protein] reductase [NADH] FabI		GO:0004318,enoyl-[acyl-carrier-protein] reductase (NADH) activity	GO:0006633,fatty acid biosynthetic process	nta:107781379,path:nta00061,Fatty acid biosynthesis;nta:107781379,path:nta00780,Biotin metabolism
Niben101Scf13206g02016.1	Niben101Scf13206g02016.1		Signal recognition particle receptor FtsY	GO:0016020,membrane	GO:0016887,ATP hydrolysis activity;GO:0005525,GTP binding;GO:0003924,GTPase activity;GO:0005047,signal recognition particle binding	GO:0051301,cell division;GO:0006605,protein targeting;GO:0006614,SRP-dependent cotranslational protein targeting to membrane	nta:107804044,path:nta03060,Protein export
Niben101Scf00193g01010.1	Niben101Scf00193g01010.1		26S proteasome non-ATPase regulatory subunit 11 homolog	GO:0008541,proteasome regulatory particle, lid subcomplex	GO:0005198,structural molecule activity	GO:0006511,ubiquitin-dependent protein catabolic process	nta:107805482,path:nta03050,Proteasome
Niben101Scf04331g09018.1	Niben101Scf04331g09018.1		Chaperone protein htpG family protein LENGTH=823		GO:0005524,ATP binding;GO:0016887,ATP hydrolysis activity;GO:0140662,ATP-dependent protein folding chaperone;GO:0051082,unfolded protein binding	GO:0006457,protein folding	nta:107769068,path:nta04141,Protein processing in endoplasmic reticulum;nta:107769068,path:nta04626,Plant-pathogen interaction
Niben101Scf00033g01001.1	Niben101Scf00033g01001.1		ATP synthase gamma chain	GO:0000275,mitochondrial proton-transporting ATP synthase complex, catalytic sector F(1)	GO:0046933,proton-transporting ATP synthase activity, rotational mechanism	GO:0015986,proton motive force-driven ATP synthesis	nta:107768003,path:nta00190,Oxidative phosphorylation
Niben101Scf04375g06003.1	Niben101Scf04375g06003.1		Carboxyvinyl-carboxyphosphonate phosphorylmutase		GO:0016829,lyase activity
Niben101Scf01718g01001.1	Niben101Scf01718g01001.1		Glyoxylate/hydroxypyruvate reductase B	GO:0005829,cytosol	GO:0008465,glycerate dehydrogenase activity;GO:0030267,glyoxylate reductase (NADP+) activity;GO:0016618,hydroxypyruvate reductase activity;GO:0051287,NAD binding
Niben101Scf03254g00001.1	Niben101Scf03254g00001.1		Dihydrolipoyllysine-residue acetyltransferase component of pyruvate dehydrogenase complex	GO:0045254,pyruvate dehydrogenase complex	GO:0004742,dihydrolipoyllysine-residue acetyltransferase activity	GO:0006086,acetyl-CoA biosynthetic process from pyruvate	nta:107764742,path:nta00010,Glycolysis / Gluconeogenesis;nta:107764742,path:nta00020,Citrate cycle (TCA cycle);nta:107764742,path:nta00620,Pyruvate metabolism
Niben101Scf03307g01015.1	Niben101Scf03307g01015.1		Phospholipase D alpha 1	GO:0005886,plasma membrane	GO:0005509,calcium ion binding;GO:0070290,N-acylphosphatidylethanolamine-specific phospholipase D activity;GO:0004630,phospholipase D activity	GO:0046470,phosphatidylcholine metabolic process;GO:0009395,phospholipid catabolic process	nta:107820441,path:nta00564,Glycerophospholipid metabolism;nta:107820441,path:nta00565,Ether lipid metabolism;nta:107820441,path:nta04144,Endocytosis
Niben101Scf08590g00005.1	Niben101Scf08590g00005.1		Heat shock-related 70 kDa protein 2	GO:0005737,cytoplasm;GO:0034663,endoplasmic reticulum chaperone complex;GO:0005788,endoplasmic reticulum lumen;GO:0016020,membrane;GO:0005634,nucleus	GO:0005524,ATP binding;GO:0016887,ATP hydrolysis activity;GO:0140662,ATP-dependent protein folding chaperone;GO:0031072,heat shock protein binding;GO:0044183,protein folding chaperone	GO:0051085,chaperone cofactor-dependent protein refolding;GO:0030968,endoplasmic reticulum unfolded protein response;GO:0042026,protein refolding;GO:0030433,ubiquitin-dependent ERAD pathway	nta:107771425,path:nta03060,Protein export;nta:107771425,path:nta04141,Protein processing in endoplasmic reticulum
Niben101Scf04078g02006.1	Niben101Scf04078g02006.1		serine/threonine protein phosphatase 2A LENGTH=307	GO:0005737,cytoplasm	GO:0046872,metal ion binding;GO:0017018,myosin phosphatase activity;GO:0004722,protein serine/threonine phosphatase activity
Niben101Scf00017g00005.1	Niben101Scf00017g00005.1		Proteasome subunit beta 1	GO:0005737,cytoplasm;GO:0005634,nucleus;GO:0019774,proteasome core complex, beta-subunit complex	GO:0004175,endopeptidase activity;GO:0004298,threonine-type endopeptidase activity	GO:0010498,proteasomal protein catabolic process	nta:107810801,path:nta03050,Proteasome
Niben101Scf01214g02004.1	Niben101Scf01214g02004.1		FAS-associated factor 2-B	GO:0005783,endoplasmic reticulum	GO:0043130,ubiquitin binding	GO:0030433,ubiquitin-dependent ERAD pathway
Niben101Scf00083g02014.1	Niben101Scf00083g02014.1		Polyadenylate-binding protein 8	GO:0005829,cytosol	GO:0003729,mRNA binding
Niben101Scf05230g00001.1	Niben101Scf05230g00001.1		Pentatricopeptide repeat-containing protein
Niben101Scf03049g07019.1	Niben101Scf03049g07019.1		ATP-dependent RNA helicase DED1	GO:0005737,cytoplasm;GO:0005634,nucleus;GO:1990904,ribonucleoprotein complex	GO:0005524,ATP binding;GO:0016787,hydrolase activity;GO:0003723,RNA binding;GO:0003724,RNA helicase activity		nta:107761593,path:nta03040,Spliceosome
Niben101Scf06183g03003.1	Niben101Scf06183g03003.1		Demethylmenaquinone methyltransferase		GO:0008168,methyltransferase activity;GO:0008757,S-adenosylmethionine-dependent methyltransferase activity
Niben101Scf13643g01008.1	Niben101Scf13643g01008.1		structural constituent of cell wall protein, putative [Medicago truncatula]
Niben101Scf00436g06006.1	Niben101Scf00436g06006.1		50S ribosomal protein L9	GO:0005739,mitochondrion;GO:1990904,ribonucleoprotein complex;GO:0005840,ribosome	GO:0019843,rRNA binding;GO:0003735,structural constituent of ribosome	GO:0006412,translation	nta:107799768,path:nta03010,Ribosome
Niben101Scf06357g02001.1	Niben101Scf06357g02001.1		3-beta hydroxysteroid dehydrogenase [Calothrix sp. 336/3]
Niben101Scf01036g03001.1	Niben101Scf01036g03001.1		Protochlorophyllide reductase	GO:0009507,chloroplast	GO:0016630,protochlorophyllide reductase activity	GO:0015995,chlorophyll biosynthetic process;GO:0015979,photosynthesis	nta:107787316,path:nta00860,Porphyrin metabolism
Niben101Scf00571g05009.1	Niben101Scf00571g05009.1		Serine/threonine-protein phosphatase 2A catalytic subunit A	GO:0005829,cytosol;GO:0005634,nucleus;GO:0016020,membrane	GO:0046872,metal ion binding;GO:0017018,myosin phosphatase activity;GO:0004722,protein serine/threonine phosphatase activity	GO:0000278,mitotic cell cycle	nta:107779504,path:nta03015,mRNA surveillance pathway;nta:107779504,path:nta04136,Autophagy - other;nta:107785560,path:nta03015,mRNA surveillance pathway;nta:107785560,path:nta04136,Autophagy - other
Niben101Scf02792g01031.1	Niben101Scf02792g01031.1		ribose-5-phosphate isomerase 2 LENGTH=265		GO:0004751,ribose-5-phosphate isomerase activity	GO:0009052,pentose-phosphate shunt, non-oxidative branch	nta:107781865,path:nta00030,Pentose phosphate pathway;nta:107781865,path:nta00710,Carbon fixation in photosynthetic organisms
Niben101Scf08523g00013.1	Niben101Scf08523g00013.1		uridine kinase-like 2 LENGTH=483	GO:0009507,chloroplast;GO:0005737,cytoplasm	GO:0005524,ATP binding;GO:0043771,cytidine kinase activity;GO:0005525,GTP binding;GO:0004845,uracil phosphoribosyltransferase activity;GO:0004849,uridine kinase activity	GO:0044211,CTP salvage;GO:0016310,phosphorylation;GO:0044206,UMP salvage	nta:107821621,path:nta00240,Pyrimidine metabolism
Niben101Scf02497g01020.1	Niben101Scf02497g01020.1		Dehydrogenase/reductase SDR family member 12		GO:0016616,oxidoreductase activity, acting on the CH-OH group of donors, NAD or NADP as acceptor		nta:107769219,path:nta00902,Monoterpenoid biosynthesis
Niben101Scf00428g15006.1	Niben101Scf00428g15006.1		50S ribosomal protein L19	GO:0005840,ribosome	GO:0003735,structural constituent of ribosome	GO:0006412,translation	nta:107800535,path:nta03010,Ribosome
Niben101Scf02581g02001.1	Niben101Scf02581g02001.1		Eukaryotic translation initiation factor 3 subunit D	GO:0016282,eukaryotic 43S preinitiation complex;GO:0033290,eukaryotic 48S preinitiation complex;GO:0005852,eukaryotic translation initiation factor 3 complex	GO:0098808,mRNA cap binding;GO:0003743,translation initiation factor activity	GO:0002191,cap-dependent translational initiation;GO:0001732,formation of cytoplasmic translation initiation complex;GO:0006413,translational initiation
Niben101Scf01048g00005.1	Niben101Scf01048g00005.1		serine hydroxymethyltransferase 2 LENGTH=533	GO:0005737,cytoplasm	GO:0004372,glycine hydroxymethyltransferase activity;GO:0030170,pyridoxal phosphate binding;GO:0070905,serine binding;GO:0008270,zinc ion binding	GO:0046655,folic acid metabolic process;GO:0019264,glycine biosynthetic process from serine;GO:0006565,L-serine catabolic process;GO:0006730,one-carbon metabolic process;GO:0035999,tetrahydrofolate interconversion;GO:0046653,tetrahydrofolate metabolic process	nta:107803263,path:nta00630,Glyoxylate and dicarboxylate metabolism;nta:107803263,path:nta00260,Glycine, serine and threonine metabolism;nta:107803263,path:nta00460,Cyanoamino acid metabolism;nta:107803263,path:nta00670,One carbon pool by folate
Niben101Scf01625g01002.1	Niben101Scf01625g01002.1		Glucose-1-phosphate adenylyltransferase family protein LENGTH=523	GO:0009507,chloroplast	GO:0005524,ATP binding;GO:0008878,glucose-1-phosphate adenylyltransferase activity	GO:0005978,glycogen biosynthetic process;GO:0019252,starch biosynthetic process	nta:107774582,path:nta00500,Starch and sucrose metabolism;nta:107774582,path:nta00520,Amino sugar and nucleotide sugar metabolism
Niben101Scf09869g01020.1	Niben101Scf09869g01020.1		Proteasome subunit alpha type-5-B	GO:0005737,cytoplasm;GO:0005634,nucleus;GO:0019773,proteasome core complex, alpha-subunit complex		GO:0010498,proteasomal protein catabolic process;GO:0006511,ubiquitin-dependent protein catabolic process	nta:107786909,path:nta03050,Proteasome
Niben101Scf00687g08006.1	Niben101Scf00687g08006.1		Calvin cycle protein CP12-2, chloroplastic	GO:0009507,chloroplast		GO:0080153,negative regulation of reductive pentose-phosphate cycle
Niben101Scf28503g00002.1	Niben101Scf28503g00002.1		Protein of unknown function (DUF561) [Leptolyngbya sp. PCC 6406]	GO:0009536,plastid
Niben101Scf02917g00004.1	Niben101Scf02917g00004.1		Cell division protein FtsZ	GO:0009507,chloroplast;GO:0005737,cytoplasm;GO:0005874,microtubule	GO:0005525,GTP binding;GO:0003924,GTPase activity	GO:0051301,cell division;GO:0010020,chloroplast fission;GO:0007017,microtubule-based process
Niben101Scf09268g00007.1	Niben101Scf09268g00007.1		Glycine-rich RNA-binding protein 3 (Fragments)	GO:0005634,nucleus;GO:0005737,cytoplasm;GO:0005739,mitochondrion	GO:0003729,mRNA binding	GO:1990428,miRNA transport;GO:0009651,response to salt stress	nta:107776960,path:nta03040,Spliceosome
Niben101Scf06153g00010.1	Niben101Scf06153g00010.1		Glycine cleavage system H protein	GO:0005737,cytoplasm;GO:0005960,glycine cleavage complex;GO:0005739,mitochondrion		GO:0019464,glycine decarboxylation via glycine cleavage system	nta:107778948,path:nta00630,Glyoxylate and dicarboxylate metabolism;nta:107778948,path:nta00260,Glycine, serine and threonine metabolism
Niben101Scf05776g01052.1	Niben101Scf05776g01052.1		50S ribosomal protein L2, chloroplastic	GO:0009507,chloroplast;GO:0022625,cytosolic large ribosomal subunit;GO:0005762,mitochondrial large ribosomal subunit	GO:0003723,RNA binding;GO:0003735,structural constituent of ribosome;GO:0016740,transferase activity	GO:0002181,cytoplasmic translation;GO:0032543,mitochondrial translation	nta:800420,path:nta03010,Ribosome;nta:800468,path:nta03010,Ribosome
Niben101Scf05487g01002.1	Niben101Scf05487g01002.1		RNA-binding KH domain-containing protein PEPPER [Arabidopsis thaliana] emb|CAB39665.1| putative nucleic acid binding protein [Arabidopsis thaliana] emb|CAB79455.1| putative nucleic acid binding protein [Arabidopsis thaliana] gb|AAL07137.1| putative nucleic acid binding protein [Arabidopsis thaliana] gb|AAM20510.1| putative nucleic acid binding protein [Arabidopsis thaliana] gb|AAM45112.1| putativ…	GO:0005737,cytoplasm;GO:0005634,nucleus	GO:0003723,RNA binding;GO:0003729,mRNA binding	GO:0010468,regulation of gene expression
Niben101Scf09010g02006.1	Niben101Scf09010g02006.1		multidrug MFS transporter [Calothrix sp. 336/3]
Niben101Scf02012g01011.1	Niben101Scf02012g01011.1		Pyruvate dehydrogenase E1 component subunit alpha	GO:0043231,intracellular membrane-bounded organelle	GO:0004739,pyruvate dehydrogenase (acetyl-transferring) activity	GO:0006086,acetyl-CoA biosynthetic process from pyruvate;GO:0006096,glycolytic process	nta:107798513,path:nta00010,Glycolysis / Gluconeogenesis;nta:107798513,path:nta00020,Citrate cycle (TCA cycle);nta:107798513,path:nta00620,Pyruvate metabolism
Niben101Scf04015g02018.1	Niben101Scf04015g02018.1		beta-propeller domain-containing protein, methanol dehydrogenase [Leptolyngbya sp. PCC 6406]	GO:0016020,membrane
Niben101Scf12589g00002.1	Niben101Scf12589g00002.1		carotenoid isomerase LENGTH=595	GO:0031969,chloroplast membrane	GO:0046608,carotenoid isomerase activity;GO:0016491,oxidoreductase activity	GO:0016117,carotenoid biosynthetic process	nta:107791326,path:nta00906,Carotenoid biosynthesis
Niben101Scf04090g01002.1	Niben101Scf04090g01002.1		Adenosine kinase 2	GO:0005829,cytosol;GO:0005634,nucleus	GO:0004001,adenosine kinase activity;GO:0005524,ATP binding	GO:0044209,AMP salvage;GO:0016310,phosphorylation;GO:0006144,purine nucleobase metabolic process;GO:0006166,purine ribonucleoside salvage	nta:107790330,path:nta00230,Purine metabolism
Niben101Scf05827g02002.1	Niben101Scf05827g02002.1		Acetyl-coenzyme A synthetase	GO:0016020,membrane	GO:0016207,4-coumarate-CoA ligase activity	GO:0009698,phenylpropanoid metabolic process
Niben101Scf02044g13009.1	Niben101Scf02044g13009.1		GTP-binding protein-related LENGTH=421	GO:0005737,cytoplasm;GO:0009536,plastid	GO:0005524,ATP binding;GO:0016887,ATP hydrolysis activity;GO:0005525,GTP binding;GO:0043023,ribosomal large subunit binding
Niben101Scf02982g03003.1	Niben101Scf02982g03003.1		HXXXD-type acyl-transferase family protein LENGTH=428		GO:0016747,acyltransferase activity, transferring groups other than amino-acyl groups
Niben101Scf05118g07001.1	Niben101Scf05118g07001.1		haloacid dehalogenase [Calothrix sp. 336/3]	GO:0005768,endosome;GO:0000323,lytic vacuole	GO:0000149,SNARE binding	GO:0035493,SNARE complex assembly
Niben101Scf02307g00010.1	Niben101Scf02307g00010.1		Glyceraldehyde-3-phosphate dehydrogenase		GO:0004365,glyceraldehyde-3-phosphate dehydrogenase (NAD+) (phosphorylating) activity;GO:0051287,NAD binding;GO:0050661,NADP binding	GO:0006006,glucose metabolic process	nta:107820790,path:nta00710,Carbon fixation in photosynthetic organisms
Niben101Scf00192g01023.1	Niben101Scf00192g01023.1		Ras-related protein Rab-25	GO:0005768,endosome	GO:0005525,GTP binding;GO:0003924,GTPase activity	GO:0016192,vesicle-mediated transport
Niben101Scf28696g00003.1	Niben101Scf28696g00003.1		Asparagine--tRNA ligase	GO:0005739,mitochondrion	GO:0004816,asparagine-tRNA ligase activity;GO:0005524,ATP binding;GO:0003676,nucleic acid binding	GO:0006421,asparaginyl-tRNA aminoacylation	nta:107772035,path:nta00970,Aminoacyl-tRNA biosynthesis
Niben101Scf02320g00019.1	Niben101Scf02320g00019.1		50S ribosomal protein L17	GO:0022625,cytosolic large ribosomal subunit	GO:0003735,structural constituent of ribosome	GO:0006412,translation	nta:107821645,path:nta03010,Ribosome
Niben101Scf07516g00005.1	Niben101Scf07516g00005.1		NAD-dependent malic enzyme 2 LENGTH=607		GO:0004471,malate dehydrogenase (decarboxylating) (NAD+) activity;GO:0046872,metal ion binding;GO:0051287,NAD binding	GO:0006108,malate metabolic process;GO:0006090,pyruvate metabolic process	nta:107805341,path:nta00620,Pyruvate metabolism;nta:107805341,path:nta00710,Carbon fixation in photosynthetic organisms
Niben101Scf00176g05004.1	Niben101Scf00176g05004.1		Oxygen-evolving enhancer protein 3, chloroplastic	GO:0009507,chloroplast;GO:0019898,extrinsic component of membrane;GO:0009654,photosystem II oxygen evolving complex	GO:0005509,calcium ion binding;GO:0045156,electron transporter, transferring electrons within the cyclic electron transport pathway of photosynthesis activity	GO:0009767,photosynthetic electron transport chain
Niben101Scf01478g08020.1	Niben101Scf01478g08020.1		Calcium-binding EF hand family protein LENGTH=391	GO:0005783,endoplasmic reticulum;GO:0016020,membrane	GO:0005509,calcium ion binding
Niben101Scf08130g00016.1	Niben101Scf08130g00016.1		Glutathione S-transferase U8	GO:0005737,cytoplasm	GO:0004364,glutathione transferase activity	GO:0009734,auxin-activated signaling pathway;GO:0006749,glutathione metabolic process	nta:107810794,path:nta00480,Glutathione metabolism
Niben101Scf07608g01021.1	Niben101Scf07608g01021.1		3,4-dihydroxy-2-butanone 4-phosphate synthase	GO:0009507,chloroplast	GO:0008686,3,4-dihydroxy-2-butanone-4-phosphate synthase activity;GO:0005525,GTP binding;GO:0003935,GTP cyclohydrolase II activity;GO:0046872,metal ion binding	GO:0009231,riboflavin biosynthetic process	nta:107789601,path:nta00740,Riboflavin metabolism;nta:107789601,path:nta00790,Folate biosynthesis
Niben101Scf07573g00003.1	Niben101Scf07573g00003.1		2-dehydro-3-deoxyphosphoheptonate aldolase (3-deoxy-d-arabino-heptulosonate 7-phosphate synthase) [Medicago truncatula] gb|AES98110.1| phospho-2-dehydro-3-deoxyheptonate aldolase [Medicago truncatula]	GO:0009507,chloroplast	GO:0003849,3-deoxy-7-phosphoheptulonate synthase activity	GO:0008652,amino acid biosynthetic process;GO:0009073,aromatic amino acid family biosynthetic process;GO:0009423,chorismate biosynthetic process	nta:107797958,path:nta00400,Phenylalanine, tyrosine and tryptophan biosynthesis
Niben101Scf09387g03016.1	Niben101Scf09387g03016.1		Elongation factor G	GO:0009507,chloroplast;GO:0005739,mitochondrion	GO:0005525,GTP binding;GO:0003924,GTPase activity;GO:0003746,translation elongation factor activity	GO:0032543,mitochondrial translation;GO:0032790,ribosome disassembly
Niben101Scf05220g00005.1	Niben101Scf05220g00005.1		Pyrophosphate-energized vacuolar membrane proton pump	GO:0016020,membrane	GO:0009678,diphosphate hydrolysis-driven proton transmembrane transporter activity;GO:0004427,inorganic diphosphate phosphatase activity
Niben101Scf03450g00016.1	Niben101Scf03450g00016.1		Malate dehydrogenase		GO:0030060,L-malate dehydrogenase activity	GO:0006108,malate metabolic process;GO:0006734,NADH metabolic process;GO:0006107,oxaloacetate metabolic process;GO:0006099,tricarboxylic acid cycle	nta:107810010,path:nta00020,Citrate cycle (TCA cycle);nta:107810010,path:nta00620,Pyruvate metabolism;nta:107810010,path:nta00630,Glyoxylate and dicarboxylate metabolism;nta:107810010,path:nta00710,Carbon fixation in photosynthetic organisms;nta:107810010,path:nta00270,Cysteine and methionine metabolism
Niben101Scf04081g02005.1	Niben101Scf04081g02005.1		30S ribosomal protein S19	GO:0022627,cytosolic small ribosomal subunit	GO:0003723,RNA binding;GO:0003735,structural constituent of ribosome	GO:0000028,ribosomal small subunit assembly;GO:0006412,translation	nta:107800576,path:nta03010,Ribosome;nta:107829071,path:nta03010,Ribosome
Niben101Scf01281g08005.1	Niben101Scf01281g08005.1		Protein KTI12 homolog		GO:0005524,ATP binding	GO:0002098,tRNA wobble uridine modification
Niben101Scf06267g01006.1	Niben101Scf06267g01006.1		Small nuclear ribonucleoprotein Sm D3	GO:0071013,catalytic step 2 spliceosome;GO:0000243,commitment complex;GO:0005829,cytosol;GO:0034715,pICln-Sm protein complex;GO:0071011,precatalytic spliceosome;GO:0034719,SMN-Sm protein complex;GO:0097526,spliceosomal tri-snRNP complex;GO:0005685,U1 snRNP;GO:0005689,U12-type spliceosomal complex;GO:0005686,U2 snRNP;GO:0005687,U4 snRNP;GO:0005682,U5 snRNP	GO:0003723,RNA binding	GO:0000387,spliceosomal snRNP assembly	nta:107782247,path:nta03040,Spliceosome;nta:107832377,path:nta03040,Spliceosome
Niben101Scf01887g07002.1	Niben101Scf01887g07002.1		Polyadenylate-binding protein 1-B	GO:0005829,cytosol	GO:0003729,mRNA binding
Niben101Scf07533g03002.1	Niben101Scf07533g03002.1		Protein disulfide-isomerase	GO:0005788,endoplasmic reticulum lumen	GO:0003756,protein disulfide isomerase activity;GO:0015035,protein-disulfide reductase activity	GO:0034976,response to endoplasmic reticulum stress	nta:107779439,path:nta04141,Protein processing in endoplasmic reticulum
Niben101Scf01116g01002.1	Niben101Scf01116g01002.1		Protein RecA		GO:0005524,ATP binding;GO:0016887,ATP hydrolysis activity;GO:0140664,ATP-dependent DNA damage sensor activity;GO:0003697,single-stranded DNA binding	GO:0006310,DNA recombination;GO:0006281,DNA repair	nta:107810192,path:nta03440,Homologous recombination
Niben101Scf03263g02005.1	Niben101Scf03263g02005.1		Photosystem I reaction center subunit IV	GO:0009535,chloroplast thylakoid membrane;GO:0009538,photosystem I reaction center		GO:0015979,photosynthesis	nta:107815412,path:nta00195,Photosynthesis
Niben101Scf01001g05001.1	Niben101Scf01001g05001.1		CBL-interacting protein kinase 3 LENGTH=451	GO:0016020,membrane	GO:0005524,ATP binding;GO:0106310,protein serine kinase activity;GO:0004674,protein serine/threonine kinase activity	GO:0035556,intracellular signal transduction;GO:0016310,phosphorylation
Niben101Scf03224g09008.1	Niben101Scf03224g09008.1		Signal recognition particle 54 kDa protein 2	GO:0005829,cytosol;GO:0005783,endoplasmic reticulum;GO:0005786,signal recognition particle, endoplasmic reticulum targeting	GO:0008312,7S RNA binding;GO:0016887,ATP hydrolysis activity;GO:0030942,endoplasmic reticulum signal peptide binding;GO:0005525,GTP binding;GO:0003924,GTPase activity	GO:0006616,SRP-dependent cotranslational protein targeting to membrane, translocation	nta:107778901,path:nta03060,Protein export
Niben101Scf00487g06021.1	Niben101Scf00487g06021.1		sulfite reductase LENGTH=642	GO:0042644,chloroplast nucleoid;GO:0009570,chloroplast stroma;GO:0009337,sulfite reductase complex (NADPH)	GO:0051539,4 iron, 4 sulfur cluster binding;GO:0003677,DNA binding;GO:0020037,heme binding;GO:0046872,metal ion binding;GO:0050311,sulfite reductase (ferredoxin) activity;GO:0016002,sulfite reductase activity	GO:0045892,negative regulation of DNA-templated transcription;GO:0000103,sulfate assimilation;GO:0019424,sulfide oxidation, using siroheme sulfite reductase	nta:107780886,path:nta00920,Sulfur metabolism
Niben101Scf05552g00008.1	Niben101Scf05552g00008.1		Phosphoglucosamine mutase	GO:0005829,cytosol	GO:0000287,magnesium ion binding;GO:0004614,phosphoglucomutase activity	GO:0005975,carbohydrate metabolic process;GO:0006006,glucose metabolic process	nta:107761864,path:nta00010,Glycolysis / Gluconeogenesis;nta:107761864,path:nta00030,Pentose phosphate pathway;nta:107761864,path:nta00052,Galactose metabolism;nta:107761864,path:nta00500,Starch and sucrose metabolism;nta:107761864,path:nta00520,Amino sugar and nucleotide sugar metabolism;nta:107761864,path:nta00230,Purine metabolism
Niben101Scf06919g00006.1	Niben101Scf06919g00006.1		Photosystem I reaction center subunit XI	GO:0009538,photosystem I reaction center		GO:0015979,photosynthesis	nta:107810830,path:nta00195,Photosynthesis
Niben101Scf00715g09005.1	Niben101Scf00715g09005.1		Low PSII Accumulation 3 isoform 3, partial [Theobroma cacao] gb|EOY26065.1| Low PSII Accumulation 3 isoform 3, partial [Theobroma cacao]
Niben101Scf02837g05006.1	Niben101Scf02837g05006.1		RAB GDP dissociation inhibitor 2 LENGTH=444	GO:0005737,cytoplasm	GO:0005093,Rab GDP-dissociation inhibitor activity	GO:0015031,protein transport;GO:0007264,small GTPase mediated signal transduction;GO:0016192,vesicle-mediated transport
Niben101Scf02953g00003.1	Niben101Scf02953g00003.1		diphosphate--fructose-6-phosphate 1-phosphotransferase [Proteiniphilum acetatigenes]	GO:0005737,cytoplasm	GO:0003872,6-phosphofructokinase activity;GO:0005524,ATP binding;GO:0047334,diphosphate-fructose-6-phosphate 1-phosphotransferase activity;GO:0046872,metal ion binding	GO:0006002,fructose 6-phosphate metabolic process;GO:0015979,photosynthesis;GO:0009749,response to glucose	nta:107780108,path:nta00010,Glycolysis / Gluconeogenesis;nta:107780108,path:nta00030,Pentose phosphate pathway;nta:107780108,path:nta00051,Fructose and mannose metabolism
Niben101Scf08975g01010.1	Niben101Scf08975g01010.1		Chlorophyll a-b binding protein 6, chloroplastic	GO:0009535,chloroplast thylakoid membrane;GO:0009522,photosystem I;GO:0009523,photosystem II	GO:0016168,chlorophyll binding	GO:0009768,photosynthesis, light harvesting in photosystem I;GO:0009416,response to light stimulus
Niben101Scf04283g10001.1	Niben101Scf04283g10001.1		3-beta hydroxysteroid dehydrogenase [Fischerella sp. PCC 9605]	GO:0005829,cytosol	GO:0003723,RNA binding	GO:0006364,rRNA processing
Niben101Scf05032g00009.1	Niben101Scf05032g00009.1		Acetolactate synthase	GO:0005948,acetolactate synthase complex;GO:0009507,chloroplast	GO:0003984,acetolactate synthase activity;GO:0050660,flavin adenine dinucleotide binding;GO:0000287,magnesium ion binding;GO:0030976,thiamine pyrophosphate binding	GO:0009097,isoleucine biosynthetic process;GO:0009635,response to herbicide;GO:0009099,valine biosynthetic process
Niben101Scf01393g01005.1	Niben101Scf01393g01005.1		Eukaryotic translation initiation factor 5	GO:0005829,cytosol	GO:0071074,eukaryotic initiation factor eIF2 binding;GO:0005092,GDP-dissociation inhibitor activity;GO:0005525,GTP binding;GO:0003743,translation initiation factor activity	GO:0001732,formation of cytoplasmic translation initiation complex;GO:0001731,formation of translation preinitiation complex
Niben101Scf01559g01001.1	Niben101Scf01559g01001.1		product [Oryza sativa Japonica Group]
Niben101Scf00568g04019.1	Niben101Scf00568g04019.1		30S ribosomal protein S3	GO:0005739,mitochondrion;GO:1990904,ribonucleoprotein complex;GO:0005840,ribosome;GO:0009507,chloroplast;GO:0022627,cytosolic small ribosomal subunit	GO:0003723,RNA binding;GO:0003735,structural constituent of ribosome;GO:0019843,rRNA binding	GO:0006412,translation	nta:3205283,path:nta03010,Ribosome;nta:800454,path:nta03010,Ribosome
Niben101Scf04570g06005.1	Niben101Scf04570g06005.1		Prohibitin-2	GO:0005743,mitochondrial inner membrane;GO:0005739,mitochondrion		GO:0007005,mitochondrion organization
Niben101Scf01126g01005.1	Niben101Scf01126g01005.1		Importin subunit alpha-1a	GO:0005737,cytoplasm;GO:0005634,nucleus	GO:0061608,nuclear import signal receptor activity;GO:0008139,nuclear localization sequence binding	GO:0006607,NLS-bearing protein import into nucleus	nta:107810574,path:nta03013,Nucleocytoplasmic transport
Niben101Scf03287g00021.1	Niben101Scf03287g00021.1		Glyoxylate/hydroxypyruvate reductase B	GO:0005829,cytosol	GO:0030267,glyoxylate reductase (NADP+) activity;GO:0016618,hydroxypyruvate reductase activity;GO:0051287,NAD binding
Niben101Scf13929g00001.1	Niben101Scf13929g00001.1		RNA-binding protein 7	GO:0005634,nucleus	GO:0003729,mRNA binding	GO:0006406,mRNA export from nucleus	nta:107796602,path:nta03040,Spliceosome;nta:107796602,path:nta03013,Nucleocytoplasmic transport;nta:107796602,path:nta03015,mRNA surveillance pathway
Niben101Scf02618g04010.1	Niben101Scf02618g04010.1		MLP-like protein 31			GO:0006952,defense response
Niben101Scf00730g00026.1	Niben101Scf00730g00026.1		30S ribosomal protein S12	GO:0022627,cytosolic small ribosomal subunit;GO:0005840,ribosome	GO:0003735,structural constituent of ribosome	GO:0006412,translation	nta:107812875,path:nta03010,Ribosome;nta:107813833,path:nta03010,Ribosome;nta:107816169,path:nta03010,Ribosome;nta:107816928,path:nta03010,Ribosome;nta:107831185,path:nta03010,Ribosome
Niben101Scf01182g01006.1	Niben101Scf01182g01006.1		40S ribosomal protein S3a	GO:0005829,cytosol;GO:0022627,cytosolic small ribosomal subunit	GO:0003735,structural constituent of ribosome	GO:0006412,translation	nta:107779358,path:nta03010,Ribosome;nta:107809802,path:nta03010,Ribosome
Niben101Scf01240g06009.1	Niben101Scf01240g06009.1		Eukaryotic translation initiation factor 2 subunit beta	GO:0005850,eukaryotic translation initiation factor 2 complex	GO:0003729,mRNA binding;GO:0003743,translation initiation factor activity;GO:0031369,translation initiation factor binding	GO:0001732,formation of cytoplasmic translation initiation complex;GO:0001731,formation of translation preinitiation complex
Niben101Scf06969g01020.1	Niben101Scf06969g01020.1		Aquaporin-like superfamily protein LENGTH=268	GO:0016020,membrane	GO:0015250,water channel activity	GO:0006833,water transport
Niben101Scf10910g00006.1	Niben101Scf10910g00006.1		Phosphoribulokinase / Uridine kinase family LENGTH=674	GO:0005737,cytoplasm	GO:0005524,ATP binding;GO:0008974,phosphoribulokinase activity	GO:0019253,reductive pentose-phosphate cycle	nta:107761746,path:nta00710,Carbon fixation in photosynthetic organisms
Niben101Scf03370g05004.1	Niben101Scf03370g05004.1		Bifunctional protein FolD 1/3	GO:0005829,cytosol	GO:0004477,methenyltetrahydrofolate cyclohydrolase activity;GO:0004488,methylenetetrahydrofolate dehydrogenase (NADP+) activity	GO:0035999,tetrahydrofolate interconversion
Niben101Scf05633g01015.1	Niben101Scf05633g01015.1		Eukaryotic translation initiation factor 3 subunit F	GO:0016282,eukaryotic 43S preinitiation complex;GO:0033290,eukaryotic 48S preinitiation complex;GO:0071541,eukaryotic translation initiation factor 3 complex, eIF3m	GO:0008237,metallopeptidase activity;GO:0003743,translation initiation factor activity;GO:0031369,translation initiation factor binding	GO:0001732,formation of cytoplasmic translation initiation complex;GO:0006413,translational initiation
Niben101Scf02819g05019.1	Niben101Scf02819g05019.1		Signal recognition particle 54 kDa protein 2	GO:0005829,cytosol;GO:0005783,endoplasmic reticulum;GO:0005786,signal recognition particle, endoplasmic reticulum targeting	GO:0008312,7S RNA binding;GO:0016887,ATP hydrolysis activity;GO:0030942,endoplasmic reticulum signal peptide binding;GO:0005525,GTP binding;GO:0003924,GTPase activity	GO:0006616,SRP-dependent cotranslational protein targeting to membrane, translocation	nta:107772766,path:nta03060,Protein export
Niben101Scf00217g00006.1	Niben101Scf00217g00006.1		Fructokinase-2	GO:0005829,cytosol	GO:0008865,fructokinase activity	GO:0006000,fructose metabolic process
Niben101Scf01334g06004.1	Niben101Scf01334g06004.1		Dihydrolipoyl dehydrogenase	GO:0005739,mitochondrion;GO:0045252,oxoglutarate dehydrogenase complex	GO:0004148,dihydrolipoyl dehydrogenase activity;GO:0050660,flavin adenine dinucleotide binding		nta:107821052,path:nta00010,Glycolysis / Gluconeogenesis;nta:107821052,path:nta00020,Citrate cycle (TCA cycle);nta:107821052,path:nta00620,Pyruvate metabolism;nta:107821052,path:nta00630,Glyoxylate and dicarboxylate metabolism;nta:107821052,path:nta00640,Propanoate metabolism;nta:107821052,path:nta00260,Glycine, serine and threonine metabolism;nta:107821052,path:nta00280,Valine, leucine and isole…
Niben101Scf01633g00031.1	Niben101Scf01633g00031.1		Thioredoxin-2	GO:0009507,chloroplast		GO:0045454,cell redox homeostasis
Niben101Scf04776g01002.1	Niben101Scf04776g01002.1		Endo-1,3;1,4-beta-D-glucanase		GO:0016787,hydrolase activity
Niben101Scf09620g00003.1	Niben101Scf09620g00003.1		Ras-related protein Rab-25	GO:0005768,endosome;GO:0005794,Golgi apparatus	GO:0005525,GTP binding;GO:0003924,GTPase activity		nta:107827746,path:nta04144,Endocytosis
Niben101Scf02831g08015.1	Niben101Scf02831g08015.1		Root hair defective 3 GTP-binding protein (RHD3) LENGTH=802	GO:0005789,endoplasmic reticulum membrane;GO:0005783,endoplasmic reticulum	GO:0005525,GTP binding;GO:0003924,GTPase activity	GO:0016320,endoplasmic reticulum membrane fusion
Niben101Scf07765g01010.1	Niben101Scf07765g01010.1		60S ribosomal protein L7-3	GO:0022625,cytosolic large ribosomal subunit	GO:0003723,RNA binding;GO:0003735,structural constituent of ribosome	GO:0000463,maturation of LSU-rRNA from tricistronic rRNA transcript (SSU-rRNA, 5.8S rRNA, LSU-rRNA)	nta:107799086,path:nta03010,Ribosome
Niben101Scf02802g00009.1	Niben101Scf02802g00009.1		50S ribosomal protein L3	GO:0022625,cytosolic large ribosomal subunit	GO:0003723,RNA binding;GO:0003735,structural constituent of ribosome	GO:0006412,translation	nta:107788247,path:nta03010,Ribosome
Niben101Scf01396g04004.1	Niben101Scf01396g04004.1		Cytochrome b-c1 complex subunit 7	GO:0005750,mitochondrial respiratory chain complex III		GO:0006122,mitochondrial electron transport, ubiquinol to cytochrome c	nta:107808039,path:nta00190,Oxidative phosphorylation;nta:107820871,path:nta00190,Oxidative phosphorylation
Niben101Scf04098g00017.1	Niben101Scf04098g00017.1		Peptidyl-prolyl cis-trans isomerase D	GO:0005737,cytoplasm;GO:0043231,intracellular membrane-bounded organelle	GO:0016018,cyclosporin A binding;GO:0003755,peptidyl-prolyl cis-trans isomerase activity	GO:0006457,protein folding	nta:107803313,path:nta03040,Spliceosome
Niben101Scf04240g02013.1	Niben101Scf04240g02013.1		Splicing factor 3B subunit 4	GO:0000243,commitment complex;GO:0016607,nuclear speck;GO:0071004,U2-type prespliceosome;GO:0089701,U2AF complex	GO:0008187,poly-pyrimidine tract binding;GO:0030628,pre-mRNA 3'-splice site binding	GO:0006397,mRNA processing;GO:0008380,RNA splicing	nta:107774338,path:nta03040,Spliceosome
Niben101Scf03206g01008.1	Niben101Scf03206g01008.1		Auxin response factor 18	GO:0005634,nucleus	GO:0003677,DNA binding	GO:0009734,auxin-activated signaling pathway;GO:0006355,regulation of DNA-templated transcription
Niben101Scf00700g05004.1	Niben101Scf00700g05004.1		Plasma membrane-associated cation-binding protein 1	GO:0005886,plasma membrane
Niben101Scf13259g00025.1	Niben101Scf13259g00025.1		ascorbate peroxidase 1 LENGTH=250	GO:0009507,chloroplast	GO:0020037,heme binding;GO:0016688,L-ascorbate peroxidase activity;GO:0140825,lactoperoxidase activity;GO:0046872,metal ion binding;GO:0004601,peroxidase activity	GO:0034599,cellular response to oxidative stress;GO:0042744,hydrogen peroxide catabolic process;GO:0000302,response to reactive oxygen species	nta:107759348,path:nta00053,Ascorbate and aldarate metabolism;nta:107759348,path:nta00480,Glutathione metabolism
Niben101Scf21348g00006.1	Niben101Scf21348g00006.1		Cytochrome b6-f complex iron-sulfur subunit	GO:0009535,chloroplast thylakoid membrane;GO:0005886,plasma membrane	GO:0051537,2 iron, 2 sulfur cluster binding;GO:0045158,electron transporter, transferring electrons within cytochrome b6/f complex of photosystem II activity;GO:0046872,metal ion binding;GO:0016491,oxidoreductase activity;GO:0009496,plastoquinol--plastocyanin reductase activity		nta:107805497,path:nta00195,Photosynthesis
Niben101Scf08088g03002.1	Niben101Scf08088g03002.1		3-isopropylmalate dehydratase large subunit 2		GO:0003861,3-isopropylmalate dehydratase activity;GO:0051539,4 iron, 4 sulfur cluster binding;GO:0046872,metal ion binding	GO:0009098,leucine biosynthetic process	nta:107788625,path:nta00660,C5-Branched dibasic acid metabolism;nta:107788625,path:nta00290,Valine, leucine and isoleucine biosynthesis;nta:107788625,path:nta00966,Glucosinolate biosynthesis
Niben101Scf00213g00001.1	Niben101Scf00213g00001.1		Acetylglutamate kinase	GO:0005737,cytoplasm	GO:0004042,acetyl-CoA;GO:0003991,acetylglutamate kinase activity;GO:0005524,ATP binding	GO:0006526,arginine biosynthetic process;GO:0016310,phosphorylation	nta:107803486,path:nta00220,Arginine biosynthesis
Niben101Scf02240g09006.1	Niben101Scf02240g09006.1		30S ribosomal protein S3	GO:0005739,mitochondrion;GO:1990904,ribonucleoprotein complex;GO:0005840,ribosome;GO:0009507,chloroplast;GO:0022627,cytosolic small ribosomal subunit	GO:0003723,RNA binding;GO:0003735,structural constituent of ribosome;GO:0019843,rRNA binding	GO:0006412,translation	nta:3205283,path:nta03010,Ribosome;nta:800454,path:nta03010,Ribosome
Niben101Scf00907g00001.1	Niben101Scf00907g00001.1		Splicing factor 3A subunit 1	GO:0071013,catalytic step 2 spliceosome;GO:0005686,U2 snRNP;GO:0071004,U2-type prespliceosome	GO:0003723,RNA binding	GO:0045292,mRNA cis splicing, via spliceosome	nta:107807958,path:nta03040,Spliceosome
Niben101Scf12938g00001.1	Niben101Scf12938g00001.1		UTP--glucose-1-phosphate uridylyltransferase	GO:0005737,cytoplasm	GO:0003983,UTP	GO:0005977,glycogen metabolic process;GO:0006011,UDP-glucose metabolic process	nta:107821280,path:nta00040,Pentose and glucuronate interconversions;nta:107821280,path:nta00052,Galactose metabolism;nta:107821280,path:nta00500,Starch and sucrose metabolism;nta:107821280,path:nta00520,Amino sugar and nucleotide sugar metabolism
Niben101Scf03154g04006.1	Niben101Scf03154g04006.1		Protein of unknown function (DUF3411) LENGTH=386	GO:0031969,chloroplast membrane
Niben101Scf09716g01002.1	Niben101Scf09716g01002.1		Serine/threonine-protein phosphatase 4 regulatory subunit 1	GO:0005737,cytoplasm;GO:0000159,protein phosphatase type 2A complex	GO:0019888,protein phosphatase regulator activity		nta:107767339,path:nta03015,mRNA surveillance pathway
Niben101Scf01656g00009.1	Niben101Scf01656g00009.1		membrane protease subunit stomatin/prohibitin-like protein [Rickettsia monacensis] emb|CDI29842.1| membrane protease subunit stomatin/prohibitin-like protein [Rickettsia monacensis IrR/Munich]	GO:0016020,membrane;GO:0005739,mitochondrion		GO:0007005,mitochondrion organization
Niben101Scf03116g02005.1	Niben101Scf03116g02005.1		RNA-binding protein 39	GO:0005737,cytoplasm	GO:0003729,mRNA binding
Niben101Scf02583g02013.1	Niben101Scf02583g02013.1		Ribulose bisphosphate carboxylase/oxygenase activase	GO:0009570,chloroplast stroma	GO:0005524,ATP binding;GO:0016887,ATP hydrolysis activity;GO:0046863,ribulose-1,5-bisphosphate carboxylase/oxygenase activator activity
Niben101Scf25674g00008.1	Niben101Scf25674g00008.1		alpha/beta hydrolase [Calothrix sp. 336/3]
Niben101Scf01346g01023.1	Niben101Scf01346g01023.1		40S ribosomal protein S19-3	GO:0022627,cytosolic small ribosomal subunit	GO:0003723,RNA binding;GO:0003735,structural constituent of ribosome	GO:0000028,ribosomal small subunit assembly;GO:0006412,translation	nta:107824112,path:nta03010,Ribosome
Niben101Scf02132g00016.1	Niben101Scf02132g00016.1		Hypersensitive-induced response protein 1
Niben101Scf02182g05003.1	Niben101Scf02182g05003.1		aspartate kinase-homoserine dehydrogenase i LENGTH=911		GO:0004072,aspartate kinase activity;GO:0005524,ATP binding;GO:0004412,homoserine dehydrogenase activity;GO:0050661,NADP binding	GO:0009067,aspartate family amino acid biosynthetic process;GO:0009090,homoserine biosynthetic process;GO:0009089,lysine biosynthetic process via diaminopimelate;GO:0009086,methionine biosynthetic process;GO:0016310,phosphorylation;GO:0009088,threonine biosynthetic process	nta:107787859,path:nta00260,Glycine, serine and threonine metabolism;nta:107787859,path:nta00270,Cysteine and methionine metabolism;nta:107787859,path:nta00300,Lysine biosynthesis;nta:107787859,path:nta00261,Monobactam biosynthesis
Niben101Scf00867g00001.1	Niben101Scf00867g00001.1		Eukaryotic aspartyl protease family protein LENGTH=455		GO:0004190,aspartic-type endopeptidase activity	GO:0006508,proteolysis
Niben101Scf03824g02001.1	Niben101Scf03824g02001.1		Histone H1	GO:0000786,nucleosome;GO:0005634,nucleus	GO:0003690,double-stranded DNA binding;GO:0031492,nucleosomal DNA binding;GO:0030527,structural constituent of chromatin	GO:0030261,chromosome condensation;GO:0045910,negative regulation of DNA recombination;GO:0006334,nucleosome assembly
Niben101Scf01927g05020.1	Niben101Scf01927g05020.1		Arginine--tRNA ligase	GO:0005737,cytoplasm	GO:0004814,arginine-tRNA ligase activity;GO:0005524,ATP binding	GO:0006420,arginyl-tRNA aminoacylation;GO:0009791,post-embryonic development;GO:0048608,reproductive structure development	nta:107776459,path:nta00970,Aminoacyl-tRNA biosynthesis
Niben101Scf05295g05010.1	Niben101Scf05295g05010.1		Phosphoglycerate kinase	GO:0005829,cytosol	GO:0043531,ADP binding;GO:0005524,ATP binding;GO:0004618,phosphoglycerate kinase activity	GO:0006094,gluconeogenesis;GO:0006096,glycolytic process;GO:0016310,phosphorylation	nta:107818768,path:nta00010,Glycolysis / Gluconeogenesis;nta:107818768,path:nta00710,Carbon fixation in photosynthetic organisms
Niben101Scf09846g02018.1	Niben101Scf09846g02018.1		ATP synthase subunit alpha	GO:0005739,mitochondrion;GO:0045261,proton-transporting ATP synthase complex, catalytic core F(1)	GO:0043531,ADP binding;GO:0005524,ATP binding;GO:0046933,proton-transporting ATP synthase activity, rotational mechanism	GO:0015986,proton motive force-driven ATP synthesis	nta:3205193,path:nta00190,Oxidative phosphorylation
Niben101Scf04225g02007.1	Niben101Scf04225g02007.1		Translation initiation factor IF-2	GO:0005737,cytoplasm	GO:0005525,GTP binding;GO:0003924,GTPase activity;GO:0003743,translation initiation factor activity	GO:0006413,translational initiation
Niben101Scf12165g00003.1	Niben101Scf12165g00003.1		Biotin carboxyl carrier protein of acetyl-CoA carboxylase	GO:0009317,acetyl-CoA carboxylase complex;GO:0009507,chloroplast	GO:0003989,acetyl-CoA carboxylase activity	GO:0006633,fatty acid biosynthetic process	nta:107799007,path:nta00620,Pyruvate metabolism;nta:107799007,path:nta00640,Propanoate metabolism;nta:107799007,path:nta00061,Fatty acid biosynthesis
Niben101Scf01917g13028.1	Niben101Scf01917g13028.1		Alanine aminotransferase 2		GO:0008453,alanine-glyoxylate transaminase activity;GO:0047958,glycine;GO:0004021,L-alanine;GO:0030170,pyridoxal phosphate binding	GO:0042853,L-alanine catabolic process;GO:1901566,organonitrogen compound biosynthetic process;GO:0009853,photorespiration	nta:107797758,path:nta00630,Glyoxylate and dicarboxylate metabolism;nta:107797758,path:nta00710,Carbon fixation in photosynthetic organisms;nta:107797758,path:nta00250,Alanine, aspartate and glutamate metabolism;nta:107797758,path:nta00260,Glycine, serine and threonine metabolism;nta:107797758,path:nta00220,Arginine biosynthesis
Niben101Scf12308g00014.1	Niben101Scf12308g00014.1		Vacuolar protein-sorting protein bro1	GO:0005768,endosome		GO:0043328,protein transport to vacuole involved in ubiquitin-dependent protein catabolic process via the multivesicular body sorting pathway	nta:107826739,path:nta03250,Viral life cycle - HIV-1;nta:107826739,path:nta04144,Endocytosis
Niben101Scf09082g00015.1	Niben101Scf09082g00015.1		50S ribosomal protein L5	GO:0022625,cytosolic large ribosomal subunit	GO:0003723,RNA binding;GO:0003735,structural constituent of ribosome	GO:0006412,translation	nta:107764084,path:nta03010,Ribosome;nta:107785580,path:nta03010,Ribosome;nta:107788480,path:nta03010,Ribosome
Niben101Scf04329g06015.1	Niben101Scf04329g06015.1		Signal recognition particle protein	GO:0005786,signal recognition particle, endoplasmic reticulum targeting	GO:0008312,7S RNA binding;GO:0016887,ATP hydrolysis activity;GO:0005525,GTP binding;GO:0003924,GTPase activity	GO:0006614,SRP-dependent cotranslational protein targeting to membrane	nta:107773874,path:nta03060,Protein export
Niben101Scf12711g01009.1	Niben101Scf12711g01009.1		Villin-2		GO:0051015,actin filament binding	GO:0051693,actin filament capping;GO:0007015,actin filament organization;GO:0051014,actin filament severing
Niben101Scf07650g02017.1	Niben101Scf07650g02017.1		UDP-glucuronic acid decarboxylase 3 LENGTH=357	GO:0005737,cytoplasm	GO:0070403,NAD+ binding;GO:0048040,UDP-glucuronate decarboxylase activity	GO:0042732,D-xylose metabolic process;GO:0033320,UDP-D-xylose biosynthetic process	nta:107820122,path:nta00520,Amino sugar and nucleotide sugar metabolism
Niben101Scf00202g05007.1	Niben101Scf00202g05007.1		diaminopimelate decarboxylase [Rhizobium sp. YS-1r]	GO:0009507,chloroplast	GO:0008836,diaminopimelate decarboxylase activity	GO:0009820,alkaloid metabolic process;GO:0009089,lysine biosynthetic process via diaminopimelate;GO:0042179,nicotine biosynthetic process	nta:107792812,path:nta00300,Lysine biosynthesis;nta:107792812,path:nta00470,D-Amino acid metabolism
Niben101Scf06910g05004.1	Niben101Scf06910g05004.1		Gamma-glutamyl phosphate reductase	GO:0005737,cytoplasm	GO:0005524,ATP binding;GO:0004349,glutamate 5-kinase activity;GO:0004350,glutamate-5-semialdehyde dehydrogenase activity	GO:0055129,L-proline biosynthetic process;GO:0016310,phosphorylation	nta:107797411,path:nta00330,Arginine and proline metabolism
Niben101Scf10919g01012.1	Niben101Scf10919g01012.1		Amidophosphoribosyltransferase	GO:0005737,cytoplasm	GO:0004044,amidophosphoribosyltransferase activity;GO:0051536,iron-sulfur cluster binding	GO:0006189,'de novo' IMP biosynthetic process;GO:0009113,purine nucleobase biosynthetic process;GO:0006164,purine nucleotide biosynthetic process	nta:107782151,path:nta00230,Purine metabolism;nta:107782151,path:nta00250,Alanine, aspartate and glutamate metabolism
Niben101Scf00854g05038.1	Niben101Scf00854g05038.1		NADH-quinone oxidoreductase subunit K	GO:0000276,mitochondrial proton-transporting ATP synthase complex, coupling factor F(o)	GO:0015078,proton transmembrane transporter activity	GO:0015986,proton motive force-driven ATP synthesis
Niben101Scf01025g01013.1	Niben101Scf01025g01013.1		fructose-bisphosphate aldolase 2 LENGTH=398	GO:0005829,cytosol	GO:0004332,fructose-bisphosphate aldolase activity	GO:0030388,fructose 1,6-bisphosphate metabolic process;GO:0006096,glycolytic process	nta:107791431,path:nta00010,Glycolysis / Gluconeogenesis;nta:107791431,path:nta00030,Pentose phosphate pathway;nta:107791431,path:nta00051,Fructose and mannose metabolism;nta:107791431,path:nta00710,Carbon fixation in photosynthetic organisms
Niben101Scf00991g05009.1	Niben101Scf00991g05009.1		60S ribosomal protein L26-1	GO:0022625,cytosolic large ribosomal subunit	GO:0003723,RNA binding;GO:0003735,structural constituent of ribosome	GO:0002181,cytoplasmic translation;GO:0042273,ribosomal large subunit biogenesis	nta:107831809,path:nta03010,Ribosome
Niben101Scf01100g01006.1	Niben101Scf01100g01006.1		3-ketoacyl-CoA thiolase	GO:0005739,mitochondrion;GO:0005777,peroxisome	GO:0003985,acetyl-CoA C-acetyltransferase activity	GO:0006635,fatty acid beta-oxidation	nta:107765596,path:nta00620,Pyruvate metabolism;nta:107765596,path:nta00630,Glyoxylate and dicarboxylate metabolism;nta:107765596,path:nta00650,Butanoate metabolism;nta:107765596,path:nta00071,Fatty acid degradation;nta:107765596,path:nta00280,Valine, leucine and isoleucine degradation;nta:107765596,path:nta00310,Lysine degradation;nta:107765596,path:nta00380,Tryptophan metabolism;nta:107765596,p…
Niben101Scf06848g10001.1	Niben101Scf06848g10001.1		30S ribosomal protein S7	GO:0022627,cytosolic small ribosomal subunit;GO:0005840,ribosome	GO:0003729,mRNA binding;GO:0019843,rRNA binding;GO:0003735,structural constituent of ribosome	GO:0000028,ribosomal small subunit assembly;GO:0006412,translation	nta:107790011,path:nta03010,Ribosome;nta:107815336,path:nta03010,Ribosome
Niben101Scf02073g00008.1	Niben101Scf02073g00008.1		60S ribosomal protein L7a-2	GO:0022625,cytosolic large ribosomal subunit	GO:0003723,RNA binding	GO:0000470,maturation of LSU-rRNA	nta:107789676,path:nta03010,Ribosome;nta:107820905,path:nta03010,Ribosome
Niben101Scf09703g00001.1	Niben101Scf09703g00001.1		Galactokinase	GO:0005829,cytosol	GO:0005524,ATP binding;GO:0004335,galactokinase activity	GO:0006012,galactose metabolic process	nta:107813265,path:nta00520,Amino sugar and nucleotide sugar metabolism
Niben101Scf10322g00006.1	Niben101Scf10322g00006.1		RNA-binding KH domain-containing protein LENGTH=548	GO:0005737,cytoplasm;GO:0005634,nucleus	GO:0003729,mRNA binding;GO:0003723,RNA binding	GO:0010468,regulation of gene expression
Niben101Scf01577g01017.1	Niben101Scf01577g01017.1		Pyruvate dehydrogenase E1 component subunit alpha	GO:0043231,intracellular membrane-bounded organelle	GO:0004739,pyruvate dehydrogenase (acetyl-transferring) activity	GO:0006086,acetyl-CoA biosynthetic process from pyruvate;GO:0006096,glycolytic process	nta:107799031,path:nta00010,Glycolysis / Gluconeogenesis;nta:107799031,path:nta00020,Citrate cycle (TCA cycle);nta:107799031,path:nta00620,Pyruvate metabolism
Niben101Scf02907g06016.1	Niben101Scf02907g06016.1		Alcohol dehydrogenase		GO:0045551,cinnamyl-alcohol dehydrogenase activity;GO:0008270,zinc ion binding	GO:0009809,lignin biosynthetic process
Niben101Scf01486g04012.1	Niben101Scf01486g04012.1		Aquaporin-like superfamily protein LENGTH=285	GO:0005886,plasma membrane	GO:0015250,water channel activity
Niben101Scf05188g03030.1	Niben101Scf05188g03030.1		Glyceraldehyde-3-phosphate dehydrogenase		GO:0004365,glyceraldehyde-3-phosphate dehydrogenase (NAD+) (phosphorylating) activity;GO:0051287,NAD binding;GO:0050661,NADP binding	GO:0006006,glucose metabolic process	nta:107780142,path:nta00710,Carbon fixation in photosynthetic organisms
Niben101Scf09223g00002.1	Niben101Scf09223g00002.1		NADPH:quinone oxidoreductase [Sulfitobacter sp. EE-36] gb|EAP85125.1| oxidoreductase, zinc-binding dehydrogenase family protein [Sulfitobacter sp. EE-36]		GO:0016491,oxidoreductase activity
Niben101Scf06287g00001.1	Niben101Scf06287g00001.1		carboxylic ester hydrolase/ hydrolase, acting on ester bonds [Zea mays] gb|ACG30251.1| carboxylic ester hydrolase/ hydrolase, acting on ester bonds [Zea mays]
Niben101Scf02029g00004.1	Niben101Scf02029g00004.1		Oxygen-evolving enhancer protein 1, chloroplastic	GO:0009654,photosystem II oxygen evolving complex	GO:0010242,oxygen evolving activity	GO:0010207,photosystem II assembly;GO:0042549,photosystem II stabilization	nta:107766588,path:nta00195,Photosynthesis
Niben101Scf21557g01020.1	Niben101Scf21557g01020.1		Nuclear transcription factor Y subunit C-4	GO:0005634,nucleus	GO:0000981,DNA-binding transcription factor activity, RNA polymerase II-specific;GO:0046982,protein heterodimerization activity	GO:0006357,regulation of transcription by RNA polymerase II
Niben101Scf01848g05002.1	Niben101Scf01848g05002.1		ATP-dependent RNA helicase eIF4A	GO:0010494,cytoplasmic stress granule	GO:0005524,ATP binding;GO:0016787,hydrolase activity;GO:0003723,RNA binding;GO:0003724,RNA helicase activity;GO:0003743,translation initiation factor activity	GO:0002183,cytoplasmic translational initiation
Niben101Scf10007g00002.1	Niben101Scf10007g00002.1		GTP-binding protein-related LENGTH=369	GO:0005737,cytoplasm;GO:0009536,plastid	GO:0005525,GTP binding;GO:0003924,GTPase activity	GO:0002181,cytoplasmic translation
Niben101Scf01436g03010.1	Niben101Scf01436g03010.1		30S ribosomal protein S5	GO:0005763,mitochondrial small ribosomal subunit	GO:0003729,mRNA binding;GO:0019843,rRNA binding;GO:0003735,structural constituent of ribosome	GO:0006412,translation	nta:107825411,path:nta03010,Ribosome
Niben101Scf04361g01001.1	Niben101Scf04361g01001.1		Histone H1	GO:0000786,nucleosome;GO:0005634,nucleus	GO:0003690,double-stranded DNA binding;GO:0031492,nucleosomal DNA binding;GO:0030527,structural constituent of chromatin	GO:0030261,chromosome condensation;GO:0045910,negative regulation of DNA recombination;GO:0006334,nucleosome assembly
Niben101Scf00090g01010.1	Niben101Scf00090g01010.1		Annexin D5	GO:0005737,cytoplasm	GO:0005509,calcium ion binding;GO:0005544,calcium-dependent phospholipid binding	GO:0006950,response to stress
Niben101Scf00199g03003.1	Niben101Scf00199g03003.1		nucleotide binding protein, putative [Ricinus communis] gb|EEF34442.1| nucleotide binding protein, putative [Ricinus communis]	GO:0030127,COPII vesicle coat;GO:0070971,endoplasmic reticulum exit site;GO:0005789,endoplasmic reticulum membrane	GO:0005198,structural molecule activity	GO:0090110,COPII-coated vesicle cargo loading;GO:0007029,endoplasmic reticulum organization;GO:0006886,intracellular protein transport	nta:107774522,path:nta04141,Protein processing in endoplasmic reticulum
Niben101Scf01933g14001.1	Niben101Scf01933g14001.1		arsenic transporter ATPase [Methanothermus fervidus] ref|YP_004004366.1| arsenite efflux ATP-binding protein arsa [Methanothermus fervidus DSM 2088] gb|ADP77604.1| arsenite efflux ATP-binding protein ArsA [Methanothermus fervidus DSM 2088]	GO:0043529,GET complex	GO:0005524,ATP binding;GO:0016887,ATP hydrolysis activity	GO:0006620,post-translational protein targeting to endoplasmic reticulum membrane
Niben101Scf16082g00007.1	Niben101Scf16082g00007.1		Zeaxanthin epoxidase, chloroplastic	GO:0009507,chloroplast;GO:0016020,membrane	GO:0071949,FAD binding;GO:0052662,zeaxanthin epoxidase activity	GO:0009688,abscisic acid biosynthetic process	nta:107763949,path:nta00906,Carotenoid biosynthesis
Niben101Scf02581g03002.1	Niben101Scf02581g03002.1		Tudor domain-containing protein 1	GO:0005829,cytosol;GO:0005634,nucleus;GO:0016442,RISC complex	GO:0004518,nuclease activity;GO:0003723,RNA binding	GO:0006402,mRNA catabolic process;GO:0031047,regulatory ncRNA-mediated gene silencing
Niben101Scf00338g08013.1	Niben101Scf00338g08013.1		40S ribosomal protein S0	GO:0022627,cytosolic small ribosomal subunit	GO:0003735,structural constituent of ribosome	GO:0002181,cytoplasmic translation;GO:0000028,ribosomal small subunit assembly	nta:107816512,path:nta03010,Ribosome
Niben101Scf01409g12028.1	Niben101Scf01409g12028.1		Adenylosuccinate lyase		GO:0070626,(S)-2-(5-amino-1-(5-phospho-D-ribosyl)imidazole-4-carboxamido) succinate lyase (fumarate-forming) activity;GO:0004018,N6-(1,2-dicarboxyethyl)AMP AMP-lyase (fumarate-forming) activity	GO:0044208,'de novo' AMP biosynthetic process;GO:0006189,'de novo' IMP biosynthetic process
Niben101Scf04745g02008.1	Niben101Scf04745g02008.1		ARM repeat superfamily protein LENGTH=551			GO:0043248,proteasome assembly
Niben101Scf00024g04006.1	Niben101Scf00024g04006.1		Plasma membrane ATPase	GO:0005886,plasma membrane	GO:0005524,ATP binding;GO:0016887,ATP hydrolysis activity;GO:0008553,P-type proton-exporting transporter activity	GO:0120029,proton export across plasma membrane;GO:1902600,proton transmembrane transport;GO:0051453,regulation of intracellular pH	nta:107775061,path:nta00190,Oxidative phosphorylation
Niben101Scf15817g00016.1	Niben101Scf15817g00016.1		ATP synthase subunit beta, chloroplastic	GO:0009507,chloroplast;GO:0005753,mitochondrial proton-transporting ATP synthase complex;GO:0045261,proton-transporting ATP synthase complex, catalytic core F(1)	GO:0005524,ATP binding;GO:0016887,ATP hydrolysis activity;GO:0046933,proton-transporting ATP synthase activity, rotational mechanism;GO:0046961,proton-transporting ATPase activity, rotational mechanism	GO:0042776,proton motive force-driven mitochondrial ATP synthesis	nta:800515,path:nta00190,Oxidative phosphorylation;nta:800515,path:nta00195,Photosynthesis
Niben101Scf06883g01009.1	Niben101Scf06883g01009.1		Universal stress protein A-like protein
Niben101Scf00121g00019.1	Niben101Scf00121g00019.1		Guanine nucleotide-binding protein subunit beta-like protein	GO:0005829,cytosol;GO:0005634,nucleus;GO:1990904,ribonucleoprotein complex	GO:0005080,protein kinase C binding;GO:0043022,ribosome binding;GO:0045182,translation regulator activity	GO:0001934,positive regulation of protein phosphorylation;GO:0072344,rescue of stalled ribosome
Niben101Scf01779g01002.1	Niben101Scf01779g01002.1		Tyrosine--tRNA ligase	GO:0005737,cytoplasm	GO:0005524,ATP binding;GO:0004830,tryptophan-tRNA ligase activity	GO:0009791,post-embryonic development;GO:0048608,reproductive structure development;GO:0006436,tryptophanyl-tRNA aminoacylation	nta:107769302,path:nta00970,Aminoacyl-tRNA biosynthesis
Niben101Scf08947g01009.1	Niben101Scf08947g01009.1		Phosphoglycolate phosphatase 2		GO:0016791,phosphatase activity		nta:107759700,path:nta00630,Glyoxylate and dicarboxylate metabolism
Niben101Scf11291g00012.1	Niben101Scf11291g00012.1		Signal recognition particle subunit SRP68	GO:0005730,nucleolus;GO:0005786,signal recognition particle, endoplasmic reticulum targeting	GO:0008312,7S RNA binding;GO:0030942,endoplasmic reticulum signal peptide binding;GO:0005047,signal recognition particle binding	GO:0006614,SRP-dependent cotranslational protein targeting to membrane	nta:107810486,path:nta03060,Protein export
Niben101Scf03548g01011.1	Niben101Scf03548g01011.1		Glycine--tRNA ligase	GO:0005737,cytoplasm;GO:0005739,mitochondrion	GO:0005524,ATP binding;GO:0004820,glycine-tRNA ligase activity	GO:0070150,mitochondrial glycyl-tRNA aminoacylation	nta:107822727,path:nta00970,Aminoacyl-tRNA biosynthesis
Niben101Scf03861g02018.1	Niben101Scf03861g02018.1		ATP-dependent RNA helicase FAL1	GO:0071013,catalytic step 2 spliceosome;GO:0005730,nucleolus	GO:0005524,ATP binding;GO:0016787,hydrolase activity;GO:0003729,mRNA binding;GO:0003724,RNA helicase activity;GO:0003743,translation initiation factor activity		nta:107779209,path:nta03040,Spliceosome;nta:107779209,path:nta03013,Nucleocytoplasmic transport;nta:107779209,path:nta03015,mRNA surveillance pathway
Niben101Scf18639g00026.1	Niben101Scf18639g00026.1		calcium sensing receptor LENGTH=387	GO:0016020,membrane		GO:0071277,cellular response to calcium ion;GO:0009704,de-etiolation;GO:0090333,regulation of stomatal closure
Niben101Scf39364g00010.1	Niben101Scf39364g00010.1		Senescence/dehydration-associated protein-related LENGTH=452	GO:0005886,plasma membrane			nta:107800737,path:nta04144,Endocytosis
Niben101Scf09973g00002.1	Niben101Scf09973g00002.1		3-phosphoserine phosphatase LENGTH=295	GO:0009507,chloroplast;GO:0005737,cytoplasm	GO:0036424,L-phosphoserine phosphatase activity;GO:0000287,magnesium ion binding	GO:0016311,dephosphorylation;GO:0006564,L-serine biosynthetic process	nta:107802392,path:nta00260,Glycine, serine and threonine metabolism
Niben101Scf10305g01003.1	Niben101Scf10305g01003.1		Magnesium-protoporphyrin IX monomethyl ester [oxidative] cyclase	GO:0009535,chloroplast thylakoid membrane	GO:0048529,magnesium-protoporphyrin IX monomethyl ester (oxidative) cyclase activity;GO:0046872,metal ion binding	GO:0015995,chlorophyll biosynthetic process;GO:0015979,photosynthesis	nta:107786828,path:nta00860,Porphyrin metabolism
Niben101Scf03468g02013.1	Niben101Scf03468g02013.1		oxidoreductase, 2OG-Fe(II) oxygenase family protein [Arabidopsis thaliana] gb|AEE86615.1| oxidoreductase, 2OG-Fe(II) oxygenase family protein [Arabidopsis thaliana]		GO:0032451,demethylase activity;GO:0003729,mRNA binding	GO:0006402,mRNA catabolic process
Niben101Scf02979g01007.1	Niben101Scf02979g01007.1		ATP-dependent RNA helicase DED1	GO:0005737,cytoplasm	GO:0005524,ATP binding;GO:0016787,hydrolase activity;GO:0003723,RNA binding;GO:0003724,RNA helicase activity;GO:0008270,zinc ion binding	GO:0000373,Group II intron splicing
Niben101Scf03481g00014.1	Niben101Scf03481g00014.1		FKBP-like peptidyl-prolyl cis-trans isomerase family protein LENGTH=230		GO:0003755,peptidyl-prolyl cis-trans isomerase activity
Niben101Scf06437g04008.1	Niben101Scf06437g04008.1		RNA-binding protein 1	GO:0005634,nucleus	GO:0003723,RNA binding;GO:0008270,zinc ion binding;GO:0003729,mRNA binding
Niben101Scf00745g00018.1	Niben101Scf00745g00018.1		Endoribonuclease YbeY		GO:0004519,endonuclease activity;GO:0046872,metal ion binding;GO:0004222,metalloendopeptidase activity	GO:0006364,rRNA processing
Niben101Scf00360g01005.1	Niben101Scf00360g01005.1		40S ribosomal protein S6	GO:1990904,ribonucleoprotein complex;GO:0005840,ribosome	GO:0003735,structural constituent of ribosome	GO:0006412,translation	nta:107826085,path:nta03010,Ribosome
Niben101Scf03777g00018.1	Niben101Scf03777g00018.1		Calnexin homolog	GO:0005789,endoplasmic reticulum membrane	GO:0005509,calcium ion binding;GO:0030246,carbohydrate binding;GO:0051082,unfolded protein binding	GO:0006457,protein folding;GO:0030433,ubiquitin-dependent ERAD pathway	nta:107822295,path:nta04141,Protein processing in endoplasmic reticulum;nta:107822295,path:nta04145,Phagosome
Niben101Scf01938g06005.1	Niben101Scf01938g06005.1		Histidine triad nucleotide-binding protein 1	GO:0005737,cytoplasm	GO:0047627,adenylylsulfatase activity	GO:0009150,purine ribonucleotide metabolic process;GO:0006790,sulfur compound metabolic process
Niben101Scf01239g02002.1	Niben101Scf01239g02002.1		O-methyltransferase 1 LENGTH=363		GO:0008171,O-methyltransferase activity;GO:0046983,protein dimerization activity;GO:0008757,S-adenosylmethionine-dependent methyltransferase activity	GO:0019438,aromatic compound biosynthetic process;GO:0009813,flavonoid biosynthetic process;GO:0032259,methylation
Niben101Scf04103g07019.1	Niben101Scf04103g07019.1		26S protease regulatory subunit 4	GO:0005634,nucleus;GO:0008540,proteasome regulatory particle, base subcomplex	GO:0005524,ATP binding;GO:0016887,ATP hydrolysis activity;GO:0008233,peptidase activity;GO:0036402,proteasome-activating activity	GO:0043161,proteasome-mediated ubiquitin-dependent protein catabolic process	nta:107816419,path:nta03050,Proteasome
Niben101Scf09456g00020.1	Niben101Scf09456g00020.1		FAD/NAD(P)-binding oxidoreductase family protein LENGTH=439		GO:0071949,FAD binding;GO:0016491,oxidoreductase activity
Niben101Scf05084g00006.1	Niben101Scf05084g00006.1		40S ribosomal protein S3a	GO:0005829,cytosol;GO:0022627,cytosolic small ribosomal subunit	GO:0003735,structural constituent of ribosome	GO:0006412,translation	nta:107794621,path:nta03010,Ribosome
Niben101Scf00246g04005.1	Niben101Scf00246g04005.1		1-deoxy-D-xylulose-5-phosphate synthase	GO:0009507,chloroplast	GO:0008661,1-deoxy-D-xylulose-5-phosphate synthase activity;GO:0046872,metal ion binding;GO:0016744,transketolase or transaldolase activity	GO:0052865,1-deoxy-D-xylulose 5-phosphate biosynthetic process;GO:0015995,chlorophyll biosynthetic process;GO:0016114,terpenoid biosynthetic process;GO:0009228,thiamine biosynthetic process
Niben101Scf06423g01016.1	Niben101Scf06423g01016.1		Peptidyl-prolyl cis-trans isomerase		GO:0003755,peptidyl-prolyl cis-trans isomerase activity
Niben101Scf04528g11001.1	Niben101Scf04528g11001.1		50S ribosomal protein L2	GO:0022625,cytosolic large ribosomal subunit	GO:0003723,RNA binding;GO:0003735,structural constituent of ribosome	GO:0002181,cytoplasmic translation	nta:107769978,path:nta03010,Ribosome;nta:107827527,path:nta03010,Ribosome
Niben101Scf03979g02010.1	Niben101Scf03979g02010.1		Plasma membrane ATPase 1	GO:0005886,plasma membrane	GO:0005524,ATP binding;GO:0016887,ATP hydrolysis activity;GO:0008553,P-type proton-exporting transporter activity	GO:0120029,proton export across plasma membrane;GO:1902600,proton transmembrane transport;GO:0051453,regulation of intracellular pH	nta:107796542,path:nta00190,Oxidative phosphorylation
Niben101Scf00927g02017.1	Niben101Scf00927g02017.1		Aspartate-semialdehyde dehydrogenase		GO:0004073,aspartate-semialdehyde dehydrogenase activity;GO:0051287,NAD binding;GO:0050661,NADP binding;GO:0046983,protein dimerization activity	GO:0009097,isoleucine biosynthetic process;GO:0009089,lysine biosynthetic process via diaminopimelate;GO:0009086,methionine biosynthetic process;GO:0009088,threonine biosynthetic process	nta:107820046,path:nta00260,Glycine, serine and threonine metabolism;nta:107820046,path:nta00270,Cysteine and methionine metabolism;nta:107820046,path:nta00300,Lysine biosynthesis;nta:107820046,path:nta00261,Monobactam biosynthesis
Niben101Scf05422g00021.1	Niben101Scf05422g00021.1		Chorismate mutase 2	GO:0005737,cytoplasm	GO:0004106,chorismate mutase activity	GO:0008652,amino acid biosynthetic process;GO:0009073,aromatic amino acid family biosynthetic process;GO:0046417,chorismate metabolic process	nta:107805472,path:nta00400,Phenylalanine, tyrosine and tryptophan biosynthesis
Niben101Scf03893g02007.1	Niben101Scf03893g02007.1		MLP-like protein 43			GO:0006952,defense response
Niben101Scf00642g01001.1	Niben101Scf00642g01001.1		Plant neutral invertase family protein LENGTH=571	GO:0005739,mitochondrion	GO:0004564,beta-fructofuranosidase activity;GO:0033926,glycopeptide alpha-N-acetylgalactosaminidase activity	GO:0005975,carbohydrate metabolic process
Niben101Scf00597g01003.1	Niben101Scf00597g01003.1		Pectate lyase		GO:0046872,metal ion binding;GO:0030570,pectate lyase activity	GO:0045490,pectin catabolic process	nta:107786866,path:nta00040,Pentose and glucuronate interconversions
Niben101Scf05795g02002.1	Niben101Scf05795g02002.1		major facilitator transporter [Parachlamydia acanthamoebae] ref|YP_004651064.1| metabolite transport protein ywtG [Parachlamydia acanthamoebae UV-7] emb|CCB85210.1| putative metabolite transport protein ywtG [Parachlamydia acanthamoebae UV-7]	GO:0016020,membrane	GO:0005355,glucose transmembrane transporter activity;GO:0015293,symporter activity;GO:0022857,transmembrane transporter activity	GO:1904659,glucose transmembrane transport;GO:0006817,phosphate ion transport;GO:0050896,response to stimulus
Niben101Scf03045g10003.1	Niben101Scf03045g10003.1		Ribose-phosphate pyrophosphokinase	GO:0005737,cytoplasm;GO:0002189,ribose phosphate diphosphokinase complex	GO:0000287,magnesium ion binding;GO:0004749,ribose phosphate diphosphokinase activity	GO:0006015,5-phosphoribose 1-diphosphate biosynthetic process;GO:0006164,purine nucleotide biosynthetic process
Niben101Scf02262g01009.1	Niben101Scf02262g01009.1		50S ribosomal protein L2	GO:0022625,cytosolic large ribosomal subunit	GO:0003723,RNA binding;GO:0003735,structural constituent of ribosome	GO:0002181,cytoplasmic translation	nta:107770869,path:nta03010,Ribosome;nta:107796773,path:nta03010,Ribosome
Niben101Scf01450g00005.1	Niben101Scf01450g00005.1		2-dehydro-3-deoxyphosphoheptonate aldolase (3-deoxy-d-arabino-heptulosonate 7-phosphate synthase) [Medicago truncatula] gb|AES98110.1| phospho-2-dehydro-3-deoxyheptonate aldolase [Medicago truncatula]	GO:0009507,chloroplast	GO:0003849,3-deoxy-7-phosphoheptulonate synthase activity	GO:0008652,amino acid biosynthetic process;GO:0009073,aromatic amino acid family biosynthetic process;GO:0009423,chorismate biosynthetic process	nta:107788249,path:nta00400,Phenylalanine, tyrosine and tryptophan biosynthesis
Niben101Scf09172g01011.1	Niben101Scf09172g01011.1		Histidine--tRNA ligase	GO:0005829,cytosol;GO:0005739,mitochondrion	GO:0005524,ATP binding;GO:0004821,histidine-tRNA ligase activity;GO:0003723,RNA binding	GO:0006427,histidyl-tRNA aminoacylation;GO:0006559,L-phenylalanine catabolic process;GO:0032543,mitochondrial translation	nta:107791338,path:nta00970,Aminoacyl-tRNA biosynthesis
Niben101Scf04673g00004.1	Niben101Scf04673g00004.1		6-phosphogluconate dehydrogenase, decarboxylating 1	GO:0005829,cytosol	GO:0050661,NADP binding;GO:0008114,phosphogluconate 2-dehydrogenase activity;GO:0004616,phosphogluconate dehydrogenase (decarboxylating) activity	GO:0046177,D-gluconate catabolic process;GO:0009051,pentose-phosphate shunt, oxidative branch	nta:107777046,path:nta00030,Pentose phosphate pathway;nta:107777046,path:nta00480,Glutathione metabolism
Niben101Scf02525g04006.1	Niben101Scf02525g04006.1		fibrillin [Fischerella sp. PCC 9339]
[truncated: 96 more rows]

## Sheet: Igg
ID	Accession	Gene Name	Description	CC	MF	BP	KEGG
NIA	NIA
P1	P1
CP	CP
VPG	VPG
NIB	NIB
[truncated: 1,072 more rows]

[truncated: 1 more sheets: IP-MS screening results]
